# Supplementary material for: Overexpression of ESYT3 improves radioimmune responses through activating cGAS-STING pathway in lung adenocarcinoma
Source: Exp Hematol Oncol. 2024 Aug 5;13:77. doi: 10.1186/s40164-024-00546-y (PMC11302107; doi:10.1186/s40164-024-00546-y)
Supplement: Supplementary file 12 — Supplementary Material 12 [file 40164_2024_546_MOESM12_ESM.xlsx]

## Sheet: Sheet1
Supplementary table 1. The detailed information of LUAD RRGs.
ensembl_gene_id	external_gen_x000D_e_name	gene_biotype	log2FC	Pvalue	FDR	Style
ENSG00000115414	FN1	protein_coding	1.81297	0	0	up
ENSG00000198888	MT-ND1	protein_coding	-1.14908	0	0	down
ENSG00000151632	AKR1C2	protein_coding	1.44021	0	0	up
ENSG00000242265	PEG10	protein_coding	-1.44562	0	0	down
ENSG00000164741	DLC1	protein_coding	5.23084	0	0	up
ENSG00000146674	IGFBP3	protein_coding	3.30519	0	0	up
ENSG00000145632	PLK2	protein_coding	-2.20848	0	0	down
ENSG00000079805	DNM2	protein_coding	1.93536	0	0	up
ENSG00000187134	AKR1C1	protein_coding	1.15146	0	0	up
ENSG00000096696	DSP	protein_coding	1.25016	0	0	up
ENSG00000101871	MID1	protein_coding	-1.25344	0	0	down
ENSG00000038427	VCAN	protein_coding	2.86804	9.79e-308	4.89e-305	up
ENSG00000168209	DDIT4	protein_coding	1.45921	3.48e-268	1.55e-265	up
ENSG00000104419	NDRG1	protein_coding	2.91595	1.95e-264	8.22e-262	up
ENSG00000170004	CHD3	protein_coding	1.01854	8.49e-247	3.41e-244	up
ENSG00000170477	KRT4	protein_coding	6.08753	9.95e-230	3.64e-227	up
ENSG00000073756	PTGS2	protein_coding	-1.96146	9.89e-222	3.47e-219	down
ENSG00000064651	SLC12A2	protein_coding	-1.3509	9.38e-210	3.15e-207	down
ENSG00000131462	TUBG1	protein_coding	-1.31863	2e-208	6.58e-206	down
ENSG00000018236	CNTN1	protein_coding	-2.78867	4.79e-207	1.55e-204	down
ENSG00000163735	CXCL5	protein_coding	-1.6303	1.75e-206	5.55e-204	down
ENSG00000170381	SEMA3E	protein_coding	2.64514	1.21e-201	3.75e-199	up
ENSG00000128524	ATP6V1F	protein_coding	-1.03564	5.95e-200	1.82e-197	down
ENSG00000215182	MUC5AC	protein_coding	1.10029	1.36e-198	4.07e-196	up
ENSG00000169851	PCDH7	protein_coding	3.46347	3.86e-196	1.14e-193	up
ENSG00000140538	NTRK3	protein_coding	-2.38245	4.14e-191	1.14e-188	down
ENSG00000086061	DNAJA1	protein_coding	-1.29212	9.86e-185	2.62e-182	down
ENSG00000004799	PDK4	protein_coding	-2.19984	3.22e-183	8.3e-181	down
ENSG00000091129	NRCAM	protein_coding	-1.17275	2.54e-182	6.45e-180	down
ENSG00000228253	MT-ATP8	protein_coding	-1.76033	2.35e-167	5.24e-165	down
ENSG00000089289	IGBP1	protein_coding	1.42209	5.33e-155	1.07e-152	up
ENSG00000006453	BAIAP2L1	protein_coding	1.5619	7.32e-155	1.45e-152	up
ENSG00000003436	TFPI	protein_coding	1.53797	2.22e-153	4.35e-151	up
ENSG00000183684	ALYREF	protein_coding	-1.53242	1.69e-152	3.24e-150	down
ENSG00000106780	MEGF9	protein_coding	1.16731	1.16e-149	2.15e-147	up
ENSG00000000971	CFH	protein_coding	2.54459	3.66e-148	6.7e-146	up
ENSG00000167106	FAM102A	protein_coding	1.1127	5.22e-142	9.14e-140	up
ENSG00000171345	KRT19	protein_coding	-11.1113	2.35e-141	4.08e-139	down
ENSG00000167468	GPX4	protein_coding	1.04779	1.65e-138	2.81e-136	up
ENSG00000075426	FOSL2	protein_coding	-1.74815	9.7e-134	1.57e-131	down
ENSG00000104805	NUCB1	protein_coding	1.04809	2.35e-130	3.76e-128	up
ENSG00000024422	EHD2	protein_coding	1.36424	1.45e-129	2.28e-127	up
ENSG00000275395	FCGBP	protein_coding	2.28768	1.22e-128	1.88e-126	up
ENSG00000066468	FGFR2	protein_coding	5.05343	1.48e-128	2.26e-126	up
ENSG00000139289	PHLDA1	protein_coding	-1.25575	1.25e-127	1.89e-125	down
ENSG00000108106	UBE2S	protein_coding	-1.45705	1.26e-127	1.88e-125	down
ENSG00000171867	PRNP	protein_coding	-1.40532	1.37e-127	2.03e-125	down
ENSG00000124429	POF1B	protein_coding	1.87884	2.26e-127	3.32e-125	up
ENSG00000142798	HSPG2	protein_coding	1.0887	2.59e-124	3.74e-122	up
ENSG00000105825	TFPI2	protein_coding	-1.38909	3.62e-124	5.19e-122	down
ENSG00000146374	RSPO3	protein_coding	-2.05045	3.66e-123	5.2e-121	down
ENSG00000184226	PCDH9	protein_coding	1.9495	1.26e-120	1.73e-118	up
ENSG00000118898	PPL	protein_coding	2.59477	1.35e-120	1.84e-118	up
ENSG00000103275	UBE2I	protein_coding	-1.32244	7.82e-117	9.98e-115	down
ENSG00000168453	HR	protein_coding	2.61468	1.71e-115	2.13e-113	up
ENSG00000005889	ZFX	protein_coding	-2.48717	1.74e-114	2.16e-112	down
ENSG00000272398	CD24	protein_coding	1.22657	3.61e-114	4.44e-112	up
ENSG00000065054	SLC9A3R2	protein_coding	2.38549	4.03e-113	4.81e-111	up
ENSG00000076864	RAP1GAP	protein_coding	1.27936	1.54e-112	1.81e-110	up
ENSG00000163811	WDR43	protein_coding	-1.20814	5.2e-112	6.03e-110	down
ENSG00000130985	UBA1	protein_coding	-1.00818	8.8e-111	1.01e-108	down
ENSG00000146166	LGSN	protein_coding	2.56711	7.51e-107	8.31e-105	up
ENSG00000138061	CYP1B1	protein_coding	-1.72891	1.75e-106	1.9e-104	down
ENSG00000102172	SMS	protein_coding	-1.19591	1.07e-105	1.15e-103	down
ENSG00000152818	UTRN	protein_coding	1.0727	3e-105	3.19e-103	up
ENSG00000171617	ENC1	protein_coding	-2.0663	9.57e-105	1.01e-102	down
ENSG00000107984	DKK1	protein_coding	1.14821	7.57e-104	7.89e-102	up
ENSG00000164032	H2AFZ	protein_coding	-1.05841	2.4e-103	2.49e-101	down
ENSG00000102317	RBM3	protein_coding	-1.20626	6.83e-103	7.04e-101	down
ENSG00000182809	CRIP2	protein_coding	3.77866	4.53e-102	4.63e-100	up
ENSG00000131470	PSMC3IP	protein_coding	-2.52652	5.19e-102	5.28e-100	down
ENSG00000156510	HKDC1	protein_coding	-1.43847	4.41e-101	4.46e-99	down
ENSG00000153922	CHD1	protein_coding	-1.13041	9.75e-101	9.8e-99	down
ENSG00000132561	MATN2	protein_coding	2.58583	1.27e-100	1.27e-98	up
ENSG00000158856	DMTN	protein_coding	1.7308	1.27e-99	1.26e-97	up
ENSG00000100504	PYGL	protein_coding	1.16594	1.74e-99	1.7e-97	up
ENSG00000112877	CEP72	protein_coding	-3.27113	2.48e-99	2.42e-97	down
ENSG00000182621	PLCB1	protein_coding	2.90026	3.5e-98	3.39e-96	up
ENSG00000108691	CCL2	protein_coding	-2.76061	3.65e-98	3.51e-96	down
ENSG00000152661	GJA1	protein_coding	1.40189	5.63e-98	5.36e-96	up
ENSG00000130204	TOMM40	protein_coding	-1.0375	6.75e-97	6.35e-95	down
ENSG00000171848	RRM2	protein_coding	-1.81227	1.22e-95	1.14e-93	down
ENSG00000123384	LRP1	protein_coding	1.20192	3.38e-93	3.09e-91	up
ENSG00000144057	ST6GAL2	protein_coding	5.14274	4.11e-92	3.74e-90	up
ENSG00000169925	BRD3	protein_coding	1.17015	7.54e-92	6.82e-90	up
ENSG00000198840	MT-ND3	protein_coding	-1.39706	4.43e-91	3.99e-89	down
ENSG00000111799	COL12A1	protein_coding	2.2571	4.1e-90	3.63e-88	up
ENSG00000157214	STEAP2	protein_coding	-1.85177	1.34e-88	1.16e-86	down
ENSG00000242372	EIF6	protein_coding	-1.51198	1.6e-88	1.38e-86	down
ENSG00000131018	SYNE1	protein_coding	1.28437	1.73e-88	1.49e-86	up
ENSG00000033170	FUT8	protein_coding	-1.879	4.12e-88	3.52e-86	down
ENSG00000072422	RHOBTB1	protein_coding	1.45889	1.44e-87	1.22e-85	up
ENSG00000197170	PSMD12	protein_coding	-1.12683	2.23e-86	1.87e-84	down
ENSG00000141564	RPTOR	protein_coding	-1.3359	4.3e-86	3.56e-84	down
ENSG00000130725	UBE2M	protein_coding	-1.33752	8.5e-86	7e-84	down
ENSG00000111275	ALDH2	protein_coding	1.10035	3.9e-85	3.19e-83	up
ENSG00000168646	AXIN2	protein_coding	-2.17842	7.56e-85	6.13e-83	down
ENSG00000173848	NET1	protein_coding	1.05581	1.48e-84	1.19e-82	up
ENSG00000138162	TACC2	protein_coding	1.19764	2.61e-84	2.08e-82	up
ENSG00000178996	SNX18	protein_coding	-2.29277	4.42e-84	3.5e-82	down
ENSG00000240694	PNMA2	protein_coding	1.53562	5.17e-83	4.01e-81	up
ENSG00000117983	MUC5B	protein_coding	1.85085	6.34e-83	4.9e-81	up
ENSG00000088247	KHSRP	protein_coding	-1.09432	3.41e-82	2.61e-80	down
ENSG00000186350	RXRA	protein_coding	1.35352	4.5e-82	3.42e-80	up
ENSG00000088826	SMOX	protein_coding	-1.57097	5.11e-82	3.86e-80	down
ENSG00000117139	KDM5B	protein_coding	1.05708	2.29e-81	1.69e-79	up
ENSG00000169410	PTPN9	protein_coding	1.34753	2.3e-81	1.69e-79	up
ENSG00000175756	AURKAIP1	protein_coding	-1.3252	3.09e-81	2.27e-79	down
ENSG00000006118	TMEM132A	protein_coding	-2.07367	3.65e-81	2.66e-79	down
ENSG00000164338	UTP15	protein_coding	-2.08502	1.25e-80	8.87e-79	down
ENSG00000090924	PLEKHG2	protein_coding	1.68928	1.52e-79	1.06e-77	up
ENSG00000101040	ZMYND8	protein_coding	1.3196	1.23e-78	8.41e-77	up
ENSG00000103888	CEMIP	protein_coding	-1.34343	1.46e-78	9.88e-77	down
ENSG00000141510	TP53	protein_coding	1.17395	2.69e-78	1.81e-76	up
ENSG00000101004	NINL	protein_coding	1.34628	7.26e-78	4.84e-76	up
ENSG00000088038	CNOT3	protein_coding	1.019	2.54e-77	1.68e-75	up
ENSG00000151892	GFRA1	protein_coding	2.76257	3.35e-77	2.2e-75	up
ENSG00000187634	SAMD11	protein_coding	2.61889	5.14e-77	3.36e-75	up
ENSG00000121073	SLC35B1	protein_coding	-2.04348	7.54e-77	4.91e-75	down
ENSG00000141013	GAS8	protein_coding	1.4681	3.58e-76	2.31e-74	up
ENSG00000115946	PNO1	protein_coding	-1.5341	8.63e-76	5.51e-74	down
ENSG00000154305	MIA3	protein_coding	1.1252	1.49e-74	9.36e-73	up
ENSG00000138193	PLCE1	protein_coding	1.7961	5.25e-74	3.28e-72	up
ENSG00000103111	MON1B	protein_coding	1.26625	7.89e-73	4.85e-71	up
ENSG00000167306	MYO5B	protein_coding	-3.62275	1.03e-72	6.3e-71	down
ENSG00000130508	PXDN	protein_coding	-9.84139	2.3e-72	1.39e-70	down
ENSG00000108375	RNF43	protein_coding	-1.38694	3.83e-72	2.3e-70	down
ENSG00000119812	FAM98A	protein_coding	-1.67518	5.2e-72	3.1e-70	down
ENSG00000155545	MIER3	protein_coding	-2.59812	2.53e-71	1.5e-69	down
ENSG00000115993	TRAK2	protein_coding	1.66895	3.65e-71	2.15e-69	up
ENSG00000041353	RAB27B	protein_coding	-1.38598	5.61e-71	3.28e-69	down
ENSG00000092853	CLSPN	protein_coding	-1.6234	1.43e-70	8.31e-69	down
ENSG00000165323	FAT3	protein_coding	3.75529	2.69e-70	1.55e-68	up
ENSG00000074416	MGLL	protein_coding	1.32968	1.27e-69	7.29e-68	up
ENSG00000081041	CXCL2	protein_coding	-4.86846	1.36e-69	7.75e-68	down
ENSG00000171604	CXXC5	protein_coding	1.59217	4.31e-69	2.45e-67	up
ENSG00000088992	TESC	protein_coding	-1.35475	7.02e-69	3.95e-67	down
ENSG00000198722	UNC13B	protein_coding	1.35002	1.07e-68	5.99e-67	up
ENSG00000162627	SNX7	protein_coding	1.944	2.92e-68	1.62e-66	up
ENSG00000164647	STEAP1	protein_coding	-1.18782	5.42e-68	3.01e-66	down
ENSG00000119326	CTNNAL1	protein_coding	-1.42403	5.73e-68	3.17e-66	down
ENSG00000184347	SLIT3	protein_coding	2.48145	7.24e-68	3.99e-66	up
ENSG00000117394	SLC2A1	protein_coding	1.18429	8.74e-68	4.8e-66	up
ENSG00000125356	NDUFA1	protein_coding	-1.22225	1.86e-67	1.02e-65	down
ENSG00000177200	CHD9	protein_coding	1.07788	4.27e-67	2.32e-65	up
ENSG00000072071	ADGRL1	protein_coding	2.31327	6.19e-67	3.35e-65	up
ENSG00000186395	KRT10	protein_coding	-1.82565	1.03e-66	5.56e-65	down
ENSG00000125835	SNRPB	protein_coding	-1.01137	1.94e-66	1.04e-64	down
ENSG00000172927	MYEOV	protein_coding	-1.98914	2.78e-66	1.48e-64	down
ENSG00000114374	USP9Y	protein_coding	1.73471	3.65e-66	1.94e-64	up
ENSG00000078061	ARAF	protein_coding	-2.59253	3.95e-66	2.09e-64	down
ENSG00000174446	SNAPC5	protein_coding	-2.49928	4.08e-66	2.15e-64	down
ENSG00000079215	SLC1A3	protein_coding	-3.17637	5.09e-66	2.67e-64	down
ENSG00000116574	RHOU	protein_coding	4.97719	1.01e-65	5.26e-64	up
ENSG00000196526	AFAP1	protein_coding	1.32732	3.69e-65	1.92e-63	up
ENSG00000159593	NAE1	protein_coding	-1.21945	2.3e-64	1.17e-62	down
ENSG00000166938	DIS3L	protein_coding	-1.08318	2.97e-64	1.51e-62	down
ENSG00000012174	MBTPS2	protein_coding	-1.4912	3.14e-64	1.59e-62	down
ENSG00000186871	ERCC6L	protein_coding	-2.17827	5.72e-64	2.88e-62	down
ENSG00000106355	LSM5	protein_coding	-1.12256	6.81e-64	3.41e-62	down
ENSG00000163683	SMIM14	protein_coding	1.60531	2.74e-63	1.36e-61	up
ENSG00000132639	SNAP25	protein_coding	2.00068	1.51e-62	7.38e-61	up
ENSG00000123131	PRDX4	protein_coding	-1.61119	1.71e-62	8.37e-61	down
ENSG00000196704	AMZ2	protein_coding	-1.0809	1.8e-62	8.77e-61	down
ENSG00000162734	PEA15	protein_coding	-1.54423	3.75e-62	1.82e-60	down
ENSG00000065882	TBC1D1	protein_coding	1.09355	3.79e-62	1.84e-60	up
ENSG00000078018	MAP2	protein_coding	2.62982	4.01e-62	1.94e-60	up
ENSG00000169174	PCSK9	protein_coding	2.11075	6.19e-62	2.97e-60	up
ENSG00000067798	NAV3	protein_coding	-1.69668	6.68e-62	3.2e-60	down
ENSG00000155097	ATP6V1C1	protein_coding	-1.44807	1.25e-61	5.91e-60	down
ENSG00000104760	FGL1	protein_coding	2.34278	1.76e-61	8.29e-60	up
ENSG00000141698	NT5C3B	protein_coding	-1.03374	1.8e-61	8.49e-60	down
ENSG00000120063	GNA13	protein_coding	-1.1935	2.68e-61	1.25e-59	down
ENSG00000103202	NME4	protein_coding	-1.3124	3.16e-61	1.47e-59	down
ENSG00000100292	HMOX1	protein_coding	-1.39595	5.7e-61	2.64e-59	down
ENSG00000186660	ZFP91	protein_coding	-1.42853	6.34e-61	2.93e-59	down
ENSG00000058729	RIOK2	protein_coding	-1.96443	7.42e-61	3.41e-59	down
ENSG00000115183	TANC1	protein_coding	1.37487	9.16e-61	4.19e-59	up
ENSG00000146574	CCZ1B	protein_coding	2.46239	1.05e-60	4.78e-59	up
ENSG00000173918	C1QTNF1	protein_coding	-8.30082	1.13e-60	5.13e-59	down
ENSG00000112992	NNT	protein_coding	-3.08701	1.31e-60	5.91e-59	down
ENSG00000109133	TMEM33	protein_coding	-1.24372	1.47e-60	6.65e-59	down
ENSG00000130433	CACNG6	protein_coding	3.02803	1.69e-60	7.61e-59	up
ENSG00000095321	CRAT	protein_coding	1.38924	6.81e-59	2.98e-57	up
ENSG00000213918	DNASE1	protein_coding	1.91465	1.14e-58	5e-57	up
ENSG00000140284	SLC27A2	protein_coding	-1.78722	1.27e-58	5.55e-57	down
ENSG00000136950	ARPC5L	protein_coding	-2.79858	1.85e-58	8.03e-57	down
ENSG00000130158	DOCK6	protein_coding	1.66387	1.89e-58	8.17e-57	up
ENSG00000164244	PRRC1	protein_coding	-1.35212	3.65e-58	1.57e-56	down
ENSG00000186472	PCLO	protein_coding	1.56683	3.81e-58	1.63e-56	up
ENSG00000104765	BNIP3L	protein_coding	1.08454	4.06e-58	1.74e-56	up
ENSG00000163170	BOLA3	protein_coding	-1.88869	5.98e-58	2.55e-56	down
ENSG00000143315	PIGM	protein_coding	-8.21062	1.25e-57	5.28e-56	down
ENSG00000141456	PELP1	protein_coding	-1.0997	7.81e-57	3.27e-55	down
ENSG00000123358	NR4A1	protein_coding	-2.33565	1.2e-56	4.99e-55	down
ENSG00000130165	ELOF1	protein_coding	-2.86477	3.73e-56	1.54e-54	down
ENSG00000130707	ASS1	protein_coding	1.52068	4.64e-56	1.91e-54	up
ENSG00000168090	COPS6	protein_coding	-1.25176	6.65e-56	2.72e-54	down
ENSG00000264364	DYNLL2	protein_coding	-1.20459	7.35e-56	3e-54	down
ENSG00000164638	SLC29A4	protein_coding	2.22372	7.43e-56	3.02e-54	up
ENSG00000196872	KIAA1211L	protein_coding	3.44401	8.92e-56	3.61e-54	up
ENSG00000120800	UTP20	protein_coding	-1.01993	1.51e-55	6.04e-54	down
ENSG00000158528	PPP1R9A	protein_coding	1.04502	1.53e-55	6.11e-54	up
ENSG00000081087	OSTM1	protein_coding	-2.45647	1.54e-55	6.15e-54	down
ENSG00000175592	FOSL1	protein_coding	-2.3719	2.21e-55	8.77e-54	down
ENSG00000119048	UBE2B	protein_coding	-2.99175	3.03e-55	1.2e-53	down
ENSG00000172175	MALT1	protein_coding	-1.0808	6.13e-55	2.41e-53	down
ENSG00000132326	PER2	protein_coding	1.54273	8.35e-55	3.28e-53	up
ENSG00000125434	SLC25A35	protein_coding	-3.02902	8.97e-55	3.51e-53	down
ENSG00000118596	SLC16A7	protein_coding	1.99412	1.02e-54	3.99e-53	up
ENSG00000173674	EIF1AX	protein_coding	-1.18625	1.66e-54	6.41e-53	down
ENSG00000049167	ERCC8	protein_coding	-2.49406	2.27e-54	8.77e-53	down
ENSG00000141232	TOB1	protein_coding	-1.1873	2.59e-54	9.97e-53	down
ENSG00000090905	TNRC6A	protein_coding	-1.09562	3.08e-54	1.18e-52	down
ENSG00000145050	MANF	protein_coding	-1.26966	4.49e-54	1.72e-52	down
ENSG00000178971	CTC1	protein_coding	1.1356	7.02e-54	2.68e-52	up
ENSG00000144290	SLC4A10	protein_coding	8.97719	8.6e-54	3.26e-52	up
ENSG00000107890	ANKRD26	protein_coding	-1.83852	1.79e-53	6.76e-52	down
ENSG00000086548	CEACAM6	protein_coding	-2.18604	2.65e-53	9.98e-52	down
ENSG00000072832	CRMP1	protein_coding	1.76423	3.08e-53	1.16e-51	up
ENSG00000124882	EREG	protein_coding	-1.22506	3.83e-53	1.44e-51	down
ENSG00000150990	DHX37	protein_coding	-1.20907	3.87e-53	1.45e-51	down
ENSG00000111880	RNGTT	protein_coding	-2.30761	4.14e-53	1.54e-51	down
ENSG00000163739	CXCL1	protein_coding	-3.09596	4.79e-53	1.77e-51	down
ENSG00000141560	FN3KRP	protein_coding	-1.90676	5.94e-53	2.19e-51	down
ENSG00000241119	UGT1A9	protein_coding	3.30052	6.74e-53	2.48e-51	up
ENSG00000130635	COL5A1	protein_coding	1.37745	8.89e-53	3.26e-51	up
ENSG00000100139	MICALL1	protein_coding	1.40875	9.94e-53	3.64e-51	up
ENSG00000121749	TBC1D15	protein_coding	-1.39628	1.23e-52	4.5e-51	down
ENSG00000168393	DTYMK	protein_coding	-1.23702	1.47e-52	5.33e-51	down
ENSG00000101811	CSTF2	protein_coding	-1.9107	1.49e-52	5.38e-51	down
ENSG00000108826	MRPL27	protein_coding	-1.40186	1.59e-52	5.7e-51	down
ENSG00000103326	CAPN15	protein_coding	-2.05701	1.81e-52	6.49e-51	down
ENSG00000136925	TSTD2	protein_coding	-2.56076	2.2e-52	7.88e-51	down
ENSG00000004468	CD38	protein_coding	1.65312	3.21e-52	1.14e-50	up
ENSG00000110104	CCDC86	protein_coding	-1.13209	4.16e-52	1.47e-50	down
ENSG00000124766	SOX4	protein_coding	-1.29021	4.96e-52	1.75e-50	down
ENSG00000139625	MAP3K12	protein_coding	1.47454	5.23e-52	1.84e-50	up
ENSG00000163814	CDCP1	protein_coding	-1.58678	5.52e-52	1.94e-50	down
ENSG00000181143	MUC16	protein_coding	2.52539	6.2e-52	2.17e-50	up
ENSG00000116096	SPR	protein_coding	-1.72196	8.18e-52	2.85e-50	down
ENSG00000106541	AGR2	protein_coding	1.40654	8.66e-52	3.01e-50	up
ENSG00000224877	NDUFAF8	protein_coding	-1.20498	9.15e-52	3.18e-50	down
ENSG00000181381	DDX60L	protein_coding	-2.66523	9.95e-52	3.45e-50	down
ENSG00000183098	GPC6	protein_coding	2.1784	1.05e-51	3.64e-50	up
ENSG00000113657	DPYSL3	protein_coding	1.13181	2.15e-51	7.4e-50	up
ENSG00000148677	ANKRD1	protein_coding	2.24069	2.32e-51	7.96e-50	up
ENSG00000166619	BLCAP	protein_coding	-1.85989	5.94e-51	2.04e-49	down
ENSG00000174840	PDE12	protein_coding	-1.91673	6.41e-51	2.19e-49	down
ENSG00000171453	POLR1C	protein_coding	-2.1559	6.7e-51	2.28e-49	down
ENSG00000048649	RSF1	protein_coding	1.03662	6.71e-51	2.28e-49	up
ENSG00000147475	ERLIN2	protein_coding	1.17745	8.13e-51	2.75e-49	up
ENSG00000163870	TPRA1	protein_coding	-2.60181	9.39e-51	3.17e-49	down
ENSG00000111775	COX6A1	protein_coding	1.5134	4.56e-50	1.53e-48	up
ENSG00000135338	LCA5	protein_coding	2.88727	5.08e-50	1.7e-48	up
ENSG00000117528	ABCD3	protein_coding	1.1621	9.31e-50	3.1e-48	up
ENSG00000136854	STXBP1	protein_coding	1.07835	1.38e-49	4.57e-48	up
ENSG00000169231	THBS3	protein_coding	1.95374	2.68e-49	8.78e-48	up
ENSG00000164543	STK17A	protein_coding	-1.34688	3.92e-49	1.28e-47	down
ENSG00000140961	OSGIN1	protein_coding	-1.47653	4.77e-49	1.54e-47	down
ENSG00000135111	TBX3	protein_coding	-1.16812	4.82e-49	1.56e-47	down
ENSG00000137492	THAP12	protein_coding	-1.16934	5.77e-49	1.85e-47	down
ENSG00000106804	C5	protein_coding	2.38468	7.43e-49	2.38e-47	up
ENSG00000113916	BCL6	protein_coding	1.96023	7.51e-49	2.4e-47	up
ENSG00000117155	SSX2IP	protein_coding	-1.26745	1.08e-48	3.44e-47	down
ENSG00000173599	PC	protein_coding	1.39412	1.59e-48	5.04e-47	up
ENSG00000103528	SYT17	protein_coding	2.40529	1.74e-48	5.52e-47	up
ENSG00000079112	CDH17	protein_coding	4.16679	2.55e-48	8.06e-47	up
ENSG00000134762	DSC3	protein_coding	2.70963	3.29e-48	1.04e-46	up
ENSG00000184992	BRI3BP	protein_coding	-1.02262	4.62e-48	1.45e-46	down
ENSG00000163346	PBXIP1	protein_coding	1.29655	7.78e-48	2.44e-46	up
ENSG00000113621	TXNDC15	protein_coding	-1.18293	9.29e-48	2.89e-46	down
ENSG00000069011	PITX1	protein_coding	-1.51897	1.81e-47	5.6e-46	down
ENSG00000127324	TSPAN8	protein_coding	8.74357	2.77e-47	8.57e-46	up
ENSG00000100154	TTC28	protein_coding	1.27819	2.79e-47	8.62e-46	up
ENSG00000126767	ELK1	protein_coding	-1.87176	2.85e-47	8.79e-46	down
ENSG00000152700	SAR1B	protein_coding	-1.32479	3.04e-47	9.34e-46	down
ENSG00000123178	SPRYD7	protein_coding	-2.18079	4.1e-47	1.25e-45	down
ENSG00000233276	GPX1	protein_coding	-1.28796	5.96e-47	1.81e-45	down
ENSG00000065559	MAP2K4	protein_coding	-1.34207	6.37e-47	1.93e-45	down
ENSG00000184922	FMNL1	protein_coding	-1.03227	6.76e-47	2.05e-45	down
ENSG00000101911	PRPS2	protein_coding	-1.52503	8.61e-47	2.6e-45	down
ENSG00000185344	ATP6V0A2	protein_coding	-1.7737	1.39e-46	4.18e-45	down
ENSG00000114861	FOXP1	protein_coding	1.52453	1.95e-46	5.87e-45	up
ENSG00000169896	ITGAM	protein_coding	7.53799	2.55e-46	7.63e-45	up
ENSG00000101868	POLA1	protein_coding	-1.13387	3.03e-46	9.04e-45	down
ENSG00000172716	SLFN11	protein_coding	-9.01131	3.55e-46	1.06e-44	down
ENSG00000151690	MFSD6	protein_coding	1.22869	3.63e-46	1.08e-44	up
ENSG00000177971	IMP3	protein_coding	-1.27824	5.34e-46	1.58e-44	down
ENSG00000049323	LTBP1	protein_coding	-7.81867	5.41e-46	1.59e-44	down
ENSG00000167302	TEPSIN	protein_coding	-3.51124	7.25e-46	2.13e-44	down
ENSG00000141741	MIEN1	protein_coding	-1.72591	7.47e-46	2.19e-44	down
ENSG00000269343	ZNF587B	protein_coding	-1.81516	8.21e-46	2.41e-44	down
ENSG00000112110	MRPL18	protein_coding	-1.22706	8.35e-46	2.44e-44	down
ENSG00000135241	PNPLA8	protein_coding	1.61335	9.23e-46	2.7e-44	up
ENSG00000173141	MRPL57	protein_coding	-1.3349	1.2e-45	3.46e-44	down
ENSG00000196562	SULF2	protein_coding	1.20037	1.3e-45	3.75e-44	up
ENSG00000221823	PPP3R1	protein_coding	-1.05036	2.02e-45	5.79e-44	down
ENSG00000150347	ARID5B	protein_coding	2.09645	3.71e-45	1.06e-43	up
ENSG00000102753	KPNA3	protein_coding	-1.43476	4.06e-45	1.15e-43	down
ENSG00000198157	HMGN5	protein_coding	2.23868	5.63e-45	1.59e-43	up
ENSG00000103534	TMC5	protein_coding	-2.51844	6.76e-45	1.9e-43	down
ENSG00000257365	FNTB	protein_coding	-3.06378	6.77e-45	1.9e-43	down
ENSG00000004866	ST7	protein_coding	-3.00366	7.96e-45	2.23e-43	down
ENSG00000167767	KRT80	protein_coding	1.20688	8.63e-45	2.41e-43	up
ENSG00000144560	VGLL4	protein_coding	1.07001	2.03e-44	5.63e-43	up
ENSG00000160953	MUM1	protein_coding	-1.58974	2.06e-44	5.69e-43	down
ENSG00000103494	RPGRIP1L	protein_coding	-1.73286	3.31e-44	9.1e-43	down
ENSG00000179348	GATA2	protein_coding	-3.98045	3.36e-44	9.24e-43	down
ENSG00000126107	HECTD3	protein_coding	1.81454	4.94e-44	1.35e-42	up
ENSG00000068438	FTSJ1	protein_coding	-1.77291	5.16e-44	1.4e-42	down
ENSG00000133739	LRRCC1	protein_coding	2.5039	7.55e-44	2.05e-42	up
ENSG00000166548	TK2	protein_coding	1.85905	8.6e-44	2.33e-42	up
ENSG00000174442	ZWILCH	protein_coding	-1.25042	1.09e-43	2.94e-42	down
ENSG00000166333	ILK	protein_coding	1.27701	2.22e-43	5.9e-42	up
ENSG00000101493	ZNF516	protein_coding	2.3205	2.69e-43	7.12e-42	up
ENSG00000048028	USP28	protein_coding	-1.09883	2.74e-43	7.25e-42	down
ENSG00000196782	MAML3	protein_coding	1.15512	3.16e-43	8.36e-42	up
ENSG00000102287	GABRE	protein_coding	1.71139	3.17e-43	8.36e-42	up
ENSG00000100124	ANKRD54	protein_coding	-4.35235	5.47e-43	1.43e-41	down
ENSG00000095015	MAP3K1	protein_coding	-1.72162	5.63e-43	1.47e-41	down
ENSG00000143512	HHIPL2	protein_coding	1.0482	6.18e-43	1.61e-41	up
ENSG00000132963	POMP	protein_coding	-1.23828	1.36e-42	3.53e-41	down
ENSG00000166165	CKB	protein_coding	1.66851	1.37e-42	3.53e-41	up
ENSG00000065361	ERBB3	protein_coding	4.24607	2.03e-42	5.22e-41	up
ENSG00000197555	SIPA1L1	protein_coding	1.3382	2.2e-42	5.66e-41	up
ENSG00000117114	ADGRL2	protein_coding	1.21128	2.41e-42	6.18e-41	up
ENSG00000099977	DDT	protein_coding	1.82124	2.72e-42	6.97e-41	up
ENSG00000161249	DMKN	protein_coding	2.88741	3.35e-42	8.56e-41	up
ENSG00000100889	PCK2	protein_coding	1.8318	3.48e-42	8.87e-41	up
ENSG00000155465	SLC7A7	protein_coding	1.90385	4.28e-42	1.09e-40	up
ENSG00000143971	ETAA1	protein_coding	-1.49818	4.31e-42	1.09e-40	down
ENSG00000167394	ZNF668	protein_coding	-2.76498	4.49e-42	1.14e-40	down
ENSG00000182197	EXT1	protein_coding	1.30448	4.56e-42	1.16e-40	up
ENSG00000083544	TDRD3	protein_coding	1.82192	5.68e-42	1.44e-40	up
ENSG00000108984	MAP2K6	protein_coding	-2.44229	6.12e-42	1.54e-40	down
ENSG00000184232	OAF	protein_coding	-3.99893	8.64e-42	2.16e-40	down
ENSG00000117751	PPP1R8	protein_coding	-1.61109	9.68e-42	2.41e-40	down
ENSG00000121931	LRIF1	protein_coding	-2.14304	9.82e-42	2.44e-40	down
ENSG00000235162	C12orf75	protein_coding	-1.5495	1.02e-41	2.52e-40	down
ENSG00000171492	LRRC8D	protein_coding	-1.45249	1.35e-41	3.35e-40	down
ENSG00000162409	PRKAA2	protein_coding	1.4775	1.42e-41	3.5e-40	up
ENSG00000197296	FITM2	protein_coding	1.77357	1.42e-41	3.5e-40	up
ENSG00000107815	TWNK	protein_coding	-1.27397	1.66e-41	4.09e-40	down
ENSG00000188375	H3F3C	protein_coding	-1.74394	1.97e-41	4.85e-40	down
ENSG00000185561	TLCD2	protein_coding	2.29556	2.18e-41	5.35e-40	up
ENSG00000214706	IFRD2	protein_coding	-1.76846	3.1e-41	7.58e-40	down
ENSG00000122643	NT5C3A	protein_coding	-1.849	3.92e-41	9.51e-40	down
ENSG00000121064	SCPEP1	protein_coding	-2.60172	4.12e-41	9.98e-40	down
ENSG00000187678	SPRY4	protein_coding	-2.8874	4.47e-41	1.08e-39	down
ENSG00000184220	CMSS1	protein_coding	-1.24167	4.9e-41	1.18e-39	down
ENSG00000160190	SLC37A1	protein_coding	-5.90987	6.95e-41	1.67e-39	down
ENSG00000090565	RAB11FIP3	protein_coding	-1.29825	1.04e-40	2.49e-39	down
ENSG00000065485	PDIA5	protein_coding	1.33869	1.88e-40	4.49e-39	up
ENSG00000072135	PTPN18	protein_coding	-1.86504	1.92e-40	4.57e-39	down
ENSG00000167112	TRUB2	protein_coding	1.06763	2.14e-40	5.1e-39	up
ENSG00000164307	ERAP1	protein_coding	-2.58423	2.38e-40	5.66e-39	down
ENSG00000151726	ACSL1	protein_coding	-1.36897	3.39e-40	8.03e-39	down
ENSG00000137700	SLC37A4	protein_coding	1.57858	3.7e-40	8.74e-39	up
ENSG00000163882	POLR2H	protein_coding	-2.63373	4.87e-40	1.15e-38	down
ENSG00000107331	ABCA2	protein_coding	1.11717	4.87e-40	1.15e-38	up
ENSG00000064309	CDON	protein_coding	1.45746	4.96e-40	1.17e-38	up
ENSG00000149182	ARFGAP2	protein_coding	-2.15498	5.48e-40	1.28e-38	down
ENSG00000115902	SLC1A4	protein_coding	-2.03723	8.03e-40	1.87e-38	down
ENSG00000247077	PGAM5	protein_coding	-1.17419	1.46e-39	3.39e-38	down
ENSG00000188158	NHS	protein_coding	-2.46375	1.61e-39	3.72e-38	down
ENSG00000225973	PIGBOS1	protein_coding	-3.34389	1.66e-39	3.83e-38	down
ENSG00000255112	CHMP1B	protein_coding	-1.11186	2.15e-39	4.93e-38	down
ENSG00000149212	SESN3	protein_coding	3.20301	2.29e-39	5.25e-38	up
ENSG00000136828	RALGPS1	protein_coding	2.26497	2.78e-39	6.34e-38	up
ENSG00000083099	LYRM2	protein_coding	-2.11204	2.82e-39	6.44e-38	down
ENSG00000065325	GLP2R	protein_coding	1.79237	3.01e-39	6.85e-38	up
ENSG00000115289	PCGF1	protein_coding	-3.33615	3.13e-39	7.12e-38	down
ENSG00000163898	LIPH	protein_coding	2.33758	3.26e-39	7.42e-38	up
ENSG00000095794	CREM	protein_coding	-1.79248	3.39e-39	7.69e-38	down
ENSG00000264230	ANXA8L1	protein_coding	1.4963	3.5e-39	7.92e-38	up
ENSG00000116809	ZBTB17	protein_coding	-4.01131	4.25e-39	9.59e-38	down
ENSG00000100836	PABPN1	protein_coding	-1.73526	4.58e-39	1.03e-37	down
ENSG00000176406	RIMS2	protein_coding	2.97977	4.68e-39	1.05e-37	up
ENSG00000067533	RRP15	protein_coding	-1.21761	1.14e-38	2.55e-37	down
ENSG00000166106	ADAMTS15	protein_coding	4.43606	1.26e-38	2.82e-37	up
ENSG00000146670	CDCA5	protein_coding	-1.4798	1.44e-38	3.21e-37	down
ENSG00000086200	IPO11	protein_coding	-1.34039	1.61e-38	3.58e-37	down
ENSG00000119673	ACOT2	protein_coding	-2.17341	1.78e-38	3.95e-37	down
ENSG00000145908	ZNF300	protein_coding	1.78674	2.94e-38	6.5e-37	up
ENSG00000169519	METTL15	protein_coding	-2.59085	2.96e-38	6.53e-37	down
ENSG00000136897	MRPL50	protein_coding	-1.03746	3.8e-38	8.35e-37	down
ENSG00000088356	PDRG1	protein_coding	-3.0205	4.73e-38	1.04e-36	down
ENSG00000006327	TNFRSF12A	protein_coding	-1.81353	5.52e-38	1.21e-36	down
ENSG00000197696	NMB	protein_coding	-4.19189	6.22e-38	1.36e-36	down
ENSG00000183421	RIPK4	protein_coding	2.35711	6.29e-38	1.37e-36	up
ENSG00000185201	IFITM2	protein_coding	-6.39598	6.49e-38	1.41e-36	down
ENSG00000011638	TMEM159	protein_coding	2.80823	8.95e-38	1.94e-36	up
ENSG00000086504	MRPL28	protein_coding	-1.34553	9.37e-38	2.02e-36	down
ENSG00000167720	SRR	protein_coding	-3.20285	9.84e-38	2.13e-36	down
ENSG00000122696	SLC25A51	protein_coding	-2.61717	1.05e-37	2.25e-36	down
ENSG00000082074	FYB1	protein_coding	1.44585	1.11e-37	2.38e-36	up
ENSG00000118985	ELL2	protein_coding	-1.48802	1.18e-37	2.54e-36	down
ENSG00000166046	TCP11L2	protein_coding	2.41968	1.36e-37	2.9e-36	up
ENSG00000163125	RPRD2	protein_coding	1.06703	1.36e-37	2.9e-36	up
ENSG00000161204	ABCF3	protein_coding	-1.5885	1.4e-37	2.97e-36	down
ENSG00000128274	A4GALT	protein_coding	1.68064	1.54e-37	3.27e-36	up
ENSG00000185989	RASA3	protein_coding	1.30555	1.61e-37	3.41e-36	up
ENSG00000139133	ALG10	protein_coding	2.07782	1.78e-37	3.77e-36	up
ENSG00000143553	SNAPIN	protein_coding	-1.82499	2.21e-37	4.68e-36	down
ENSG00000111412	C12orf49	protein_coding	-1.14715	2.59e-37	5.46e-36	down
ENSG00000187187	ZNF546	protein_coding	2.82811	2.59e-37	5.46e-36	up
ENSG00000123892	RAB38	protein_coding	3.57284	3.22e-37	6.77e-36	up
ENSG00000059145	UNKL	protein_coding	-1.4778	3.27e-37	6.87e-36	down
ENSG00000175221	MED16	protein_coding	-2.60435	3.38e-37	7.1e-36	down
ENSG00000239306	RBM14	protein_coding	-1.06794	3.8e-37	7.96e-36	down
ENSG00000106077	ABHD11	protein_coding	-4.60894	3.96e-37	8.27e-36	down
ENSG00000172893	DHCR7	protein_coding	-1.023	4.18e-37	8.73e-36	down
ENSG00000178695	KCTD12	protein_coding	2.92578	4.76e-37	9.91e-36	up
ENSG00000158122	AAED1	protein_coding	-2.4058	4.79e-37	9.95e-36	down
ENSG00000102098	SCML2	protein_coding	-2.52321	4.84e-37	1.01e-35	down
ENSG00000133731	IMPA1	protein_coding	-1.72651	5.21e-37	1.08e-35	down
ENSG00000171365	CLCN5	protein_coding	-2.68269	6.97e-37	1.44e-35	down
ENSG00000225828	FAM229A	protein_coding	2.99781	8.02e-37	1.65e-35	up
ENSG00000106066	CPVL	protein_coding	1.53058	8.41e-37	1.73e-35	up
ENSG00000125734	GPR108	protein_coding	1.2851	9.33e-37	1.91e-35	up
ENSG00000073350	LLGL2	protein_coding	1.37351	1.08e-36	2.21e-35	up
ENSG00000113790	EHHADH	protein_coding	7.14445	1.11e-36	2.27e-35	up
ENSG00000102265	TIMP1	protein_coding	-1.02214	1.12e-36	2.29e-35	down
ENSG00000107281	NPDC1	protein_coding	1.88255	1.35e-36	2.75e-35	up
ENSG00000181638	ZFP41	protein_coding	-3.83211	1.89e-36	3.82e-35	down
ENSG00000182568	SATB1	protein_coding	8.27496	2.04e-36	4.11e-35	up
ENSG00000109321	AREG	protein_coding	-1.95223	2.04e-36	4.11e-35	down
ENSG00000111860	CEP85L	protein_coding	1.87517	3.1e-36	6.22e-35	up
ENSG00000184897	H1FX	protein_coding	-1.05911	3.2e-36	6.4e-35	down
ENSG00000102103	PQBP1	protein_coding	-1.02444	3.27e-36	6.52e-35	down
ENSG00000005249	PRKAR2B	protein_coding	-6.32252	3.38e-36	6.72e-35	down
ENSG00000164284	GRPEL2	protein_coding	-1.4117	3.4e-36	6.76e-35	down
ENSG00000170836	PPM1D	protein_coding	-2.12224	3.77e-36	7.49e-35	down
ENSG00000165175	MID1IP1	protein_coding	-1.46842	3.95e-36	7.83e-35	down
ENSG00000139344	AMDHD1	protein_coding	-2.87114	4.08e-36	8.07e-35	down
ENSG00000182512	GLRX5	protein_coding	-1.12401	4.55e-36	8.99e-35	down
ENSG00000038295	TLL1	protein_coding	-8.56021	4.92e-36	9.71e-35	down
ENSG00000204304	PBX2	protein_coding	1.65281	4.97e-36	9.79e-35	up
ENSG00000129521	EGLN3	protein_coding	1.64736	5.13e-36	1.01e-34	up
ENSG00000148339	SLC25A25	protein_coding	1.42165	5.23e-36	1.03e-34	up
ENSG00000123395	ATG101	protein_coding	-1.63055	5.32e-36	1.05e-34	down
ENSG00000090520	DNAJB11	protein_coding	-1.22132	5.61e-36	1.1e-34	down
ENSG00000012171	SEMA3B	protein_coding	2.93261	6.27e-36	1.23e-34	up
ENSG00000127152	BCL11B	protein_coding	2.49846	6.73e-36	1.31e-34	up
ENSG00000104472	CHRAC1	protein_coding	-1.45218	7.41e-36	1.44e-34	down
ENSG00000170500	LONRF2	protein_coding	-1.09723	7.59e-36	1.48e-34	down
ENSG00000110427	KIAA1549L	protein_coding	-8.54183	1.14e-35	2.2e-34	down
ENSG00000056998	GYG2	protein_coding	-3.89063	1.92e-35	3.7e-34	down
ENSG00000137038	DMAC1	protein_coding	-2.98045	2.1e-35	4.03e-34	down
ENSG00000169136	ATF5	protein_coding	-4.10442	2.12e-35	4.06e-34	down
ENSG00000168944	CEP120	protein_coding	-1.5713	2.28e-35	4.35e-34	down
ENSG00000132612	VPS4A	protein_coding	-1.98526	2.29e-35	4.37e-34	down
ENSG00000152413	HOMER1	protein_coding	-7.36495	2.72e-35	5.18e-34	down
ENSG00000104886	PLEKHJ1	protein_coding	-2.49625	2.96e-35	5.62e-34	down
ENSG00000074855	ANO8	protein_coding	4.74357	2.99e-35	5.66e-34	up
ENSG00000197779	ZNF81	protein_coding	-3.70646	3.22e-35	6.1e-34	down
ENSG00000184831	APOO	protein_coding	-3.70646	3.22e-35	6.1e-34	down
ENSG00000139278	GLIPR1	protein_coding	-1.91861	3.46e-35	6.53e-34	down
ENSG00000151883	PARP8	protein_coding	1.79112	4.69e-35	8.84e-34	up
ENSG00000105879	CBLL1	protein_coding	-1.12555	5.23e-35	9.84e-34	down
ENSG00000254093	PINX1	protein_coding	-2.31133	5.37e-35	1.01e-33	down
ENSG00000074590	NUAK1	protein_coding	1.72321	5.78e-35	1.08e-33	up
ENSG00000151304	SRFBP1	protein_coding	-1.95203	5.83e-35	1.09e-33	down
ENSG00000261236	BOP1	protein_coding	-1.02306	5.95e-35	1.11e-33	down
ENSG00000164442	CITED2	protein_coding	1.94199	6.36e-35	1.19e-33	up
ENSG00000156304	SCAF4	protein_coding	-1.10904	6.72e-35	1.25e-33	down
ENSG00000101076	HNF4A	protein_coding	2.55664	1.38e-34	2.57e-33	up
ENSG00000072840	EVC	protein_coding	1.2475	1.39e-34	2.58e-33	up
ENSG00000138031	ADCY3	protein_coding	-1.04283	1.58e-34	2.92e-33	down
ENSG00000095303	PTGS1	protein_coding	8.1782	1.71e-34	3.18e-33	up
ENSG00000186193	SAPCD2	protein_coding	1.17497	1.89e-34	3.49e-33	up
ENSG00000178074	C2orf69	protein_coding	-1.84596	2.02e-34	3.72e-33	down
ENSG00000124333	VAMP7	protein_coding	-1.31002	2.04e-34	3.76e-33	down
ENSG00000033327	GAB2	protein_coding	1.90357	2.07e-34	3.81e-33	up
ENSG00000168679	SLC16A4	protein_coding	1.27806	2.2e-34	4.05e-33	up
ENSG00000155592	ZKSCAN2	protein_coding	-2.07996	2.61e-34	4.79e-33	down
ENSG00000142784	WDTC1	protein_coding	1.83389	2.91e-34	5.33e-33	up
ENSG00000159314	ARHGAP27	protein_coding	-1.7618	3.11e-34	5.68e-33	down
ENSG00000273611	ZNHIT3	protein_coding	-2.19984	3.2e-34	5.85e-33	down
ENSG00000117748	RPA2	protein_coding	-1.87466	3.67e-34	6.69e-33	down
ENSG00000124243	BCAS4	protein_coding	-3.01542	3.99e-34	7.26e-33	down
ENSG00000160799	CCDC12	protein_coding	-2.34703	4.6e-34	8.36e-33	down
ENSG00000188807	TMEM201	protein_coding	-2.18358	4.73e-34	8.57e-33	down
ENSG00000104142	VPS18	protein_coding	-1.55487	7e-34	1.26e-32	down
ENSG00000179912	R3HDM2	protein_coding	1.18157	8.35e-34	1.5e-32	up
ENSG00000008513	ST3GAL1	protein_coding	1.14404	9.19e-34	1.65e-32	up
ENSG00000125731	SH2D3A	protein_coding	3.45978	9.98e-34	1.79e-32	up
ENSG00000189180	ZNF33A	protein_coding	-1.39331	1.01e-33	1.81e-32	down
ENSG00000087266	SH3BP2	protein_coding	1.96314	1.04e-33	1.87e-32	up
ENSG00000058668	ATP2B4	protein_coding	1.20301	1.39e-33	2.47e-32	up
ENSG00000172671	ZFAND4	protein_coding	-3.64874	1.54e-33	2.73e-32	down
ENSG00000087510	TFAP2C	protein_coding	1.2852	1.71e-33	3.02e-32	up
ENSG00000172795	DCP2	protein_coding	-1.511	1.72e-33	3.04e-32	down
ENSG00000106537	TSPAN13	protein_coding	1.99699	2.24e-33	3.93e-32	up
ENSG00000125375	ATP5S	protein_coding	1.9261	2.28e-33	4e-32	up
ENSG00000134490	TMEM241	protein_coding	-4.90028	2.4e-33	4.19e-32	down
ENSG00000117305	HMGCL	protein_coding	1.84594	2.43e-33	4.25e-32	up
ENSG00000115457	IGFBP2	protein_coding	-1.2646	2.89e-33	5.04e-32	down
ENSG00000150977	RILPL2	protein_coding	-3.36263	3.48e-33	6.05e-32	down
ENSG00000198920	KIAA0753	protein_coding	1.09782	4.31e-33	7.49e-32	up
ENSG00000122490	PQLC1	protein_coding	3.17356	4.48e-33	7.78e-32	up
ENSG00000121964	GTDC1	protein_coding	-6.17529	5.67e-33	9.81e-32	down
ENSG00000075407	ZNF37A	protein_coding	-2.32941	8.48e-33	1.46e-31	down
ENSG00000165240	ATP7A	protein_coding	1.04602	8.98e-33	1.55e-31	up
ENSG00000132359	RAP1GAP2	protein_coding	1.94869	1.19e-32	2.04e-31	up
ENSG00000110200	ANAPC15	protein_coding	1.45854	1.38e-32	2.36e-31	up
ENSG00000124383	MPHOSPH10	protein_coding	-1.11726	1.46e-32	2.49e-31	down
ENSG00000249992	TMEM158	protein_coding	-8.37537	1.58e-32	2.69e-31	down
ENSG00000162852	CNST	protein_coding	-1.40916	1.89e-32	3.21e-31	down
ENSG00000174989	FBXW8	protein_coding	1.44833	1.9e-32	3.23e-31	up
ENSG00000178502	KLHL11	protein_coding	-2.07519	2.12e-32	3.59e-31	down
ENSG00000005194	CIAPIN1	protein_coding	-1.36822	2.6e-32	4.37e-31	down
ENSG00000079308	TNS1	protein_coding	4.20301	2.82e-32	4.75e-31	up
ENSG00000111885	MAN1A1	protein_coding	-2.41608	2.84e-32	4.78e-31	down
ENSG00000205413	SAMD9	protein_coding	-5.15124	3.22e-32	5.39e-31	down
ENSG00000015532	XYLT2	protein_coding	-1.17175	3.23e-32	5.42e-31	down
ENSG00000134108	ARL8B	protein_coding	-1.05746	3.34e-32	5.58e-31	down
ENSG00000100625	SIX4	protein_coding	1.87025	3.84e-32	6.41e-31	up
ENSG00000129925	TMEM8A	protein_coding	-2.04697	4.21e-32	7e-31	down
ENSG00000154240	CEP112	protein_coding	-1.44463	4.31e-32	7.16e-31	down
ENSG00000006757	PNPLA4	protein_coding	-8.34389	5.78e-32	9.58e-31	down
ENSG00000162378	ZYG11B	protein_coding	-1.31482	5.98e-32	9.89e-31	down
ENSG00000146067	FAM193B	protein_coding	-2.6663	6.14e-32	1.01e-30	down
ENSG00000181004	BBS12	protein_coding	2.45893	6.35e-32	1.05e-30	up
ENSG00000143850	PLEKHA6	protein_coding	1.18232	6.52e-32	1.08e-30	up
ENSG00000095777	MYO3A	protein_coding	2.98061	6.72e-32	1.1e-30	up
ENSG00000005486	RHBDD2	protein_coding	-1.43151	6.79e-32	1.12e-30	down
ENSG00000170653	ATF7	protein_coding	1.35252	7.55e-32	1.24e-30	up
ENSG00000136159	NUDT15	protein_coding	-2.30329	7.87e-32	1.29e-30	down
ENSG00000112651	MRPL2	protein_coding	-1.47882	8.18e-32	1.34e-30	down
ENSG00000185499	MUC1	protein_coding	4.18415	8.36e-32	1.37e-30	up
ENSG00000088876	ZNF343	protein_coding	-3.25643	9.66e-32	1.57e-30	down
ENSG00000104447	TRPS1	protein_coding	2.00198	9.69e-32	1.58e-30	up
ENSG00000088538	DOCK3	protein_coding	1.65046	9.85e-32	1.6e-30	up
ENSG00000166526	ZNF3	protein_coding	1.39725	1.22e-31	1.98e-30	up
ENSG00000172273	HINFP	protein_coding	1.90481	1.23e-31	2e-30	up
ENSG00000197043	ANXA6	protein_coding	1.22309	1.36e-31	2.19e-30	up
ENSG00000198331	HYLS1	protein_coding	-1.44405	1.45e-31	2.35e-30	down
ENSG00000142039	CCDC97	protein_coding	-1.28939	1.54e-31	2.49e-30	down
ENSG00000033011	ALG1	protein_coding	-2.39532	1.56e-31	2.51e-30	down
ENSG00000186814	ZSCAN30	protein_coding	2.30095	1.71e-31	2.75e-30	up
ENSG00000166166	TRMT61A	protein_coding	-1.58037	1.72e-31	2.77e-30	down
ENSG00000134070	IRAK2	protein_coding	-1.35231	1.94e-31	3.11e-30	down
ENSG00000162522	KIAA1522	protein_coding	1.0758	2.01e-31	3.23e-30	up
ENSG00000101945	SUV39H1	protein_coding	-1.74653	2.4e-31	3.83e-30	down
ENSG00000167118	URM1	protein_coding	1.17675	2.49e-31	3.97e-30	up
ENSG00000121957	GPSM2	protein_coding	1.25815	2.54e-31	4.05e-30	up
ENSG00000144645	OSBPL10	protein_coding	1.37336	2.92e-31	4.64e-30	up
ENSG00000163743	RCHY1	protein_coding	-2.20033	3.09e-31	4.91e-30	down
ENSG00000135365	PHF21A	protein_coding	1.0655	3.17e-31	5.03e-30	up
ENSG00000160113	NR2F6	protein_coding	1.23941	3.28e-31	5.19e-30	up
ENSG00000176371	ZSCAN2	protein_coding	-2.9613	3.29e-31	5.2e-30	down
ENSG00000127580	WDR24	protein_coding	-8.30082	3.29e-31	5.21e-30	down
ENSG00000005108	THSD7A	protein_coding	1.22761	3.38e-31	5.33e-30	up
ENSG00000205208	C4orf46	protein_coding	2.023	3.58e-31	5.65e-30	up
ENSG00000137100	DCTN3	protein_coding	-1.39938	3.73e-31	5.87e-30	down
ENSG00000149476	TKFC	protein_coding	1.19964	4.18e-31	6.56e-30	up
ENSG00000171103	TRMT61B	protein_coding	-1.72165	4.87e-31	7.63e-30	down
ENSG00000142327	RNPEPL1	protein_coding	1.39241	5.08e-31	7.95e-30	up
ENSG00000107951	MTPAP	protein_coding	-1.49401	5.69e-31	8.88e-30	down
ENSG00000165757	JCAD	protein_coding	-6.07661	5.81e-31	9.04e-30	down
ENSG00000166582	CENPV	protein_coding	-1.77516	6.06e-31	9.42e-30	down
ENSG00000086712	TXLNG	protein_coding	-1.32429	7.01e-31	1.09e-29	down
ENSG00000188343	FAM92A	protein_coding	-3.1729	7.28e-31	1.13e-29	down
ENSG00000005075	POLR2J	protein_coding	-1.97665	7.33e-31	1.14e-29	down
ENSG00000136933	RABEPK	protein_coding	-1.93124	7.37e-31	1.14e-29	down
ENSG00000185404	SP140L	protein_coding	-4.79248	7.38e-31	1.14e-29	down
ENSG00000163950	SLBP	protein_coding	-1.04373	1.35e-30	2.07e-29	down
ENSG00000154122	ANKH	protein_coding	1.3077	1.56e-30	2.38e-29	up
ENSG00000135698	MPHOSPH6	protein_coding	-1.33264	1.61e-30	2.46e-29	down
ENSG00000119862	LGALSL	protein_coding	-4.54183	1.64e-30	2.5e-29	down
ENSG00000047457	CP	protein_coding	1.12582	1.67e-30	2.54e-29	up
ENSG00000146950	SHROOM2	protein_coding	-8.25643	1.9e-30	2.89e-29	down
ENSG00000139437	TCHP	protein_coding	-1.61102	2.32e-30	3.5e-29	down
ENSG00000135315	CEP162	protein_coding	2.39046	2.4e-30	3.61e-29	up
ENSG00000197961	ZNF121	protein_coding	-1.18055	2.43e-30	3.66e-29	down
ENSG00000008282	SYPL1	protein_coding	-1.08261	2.49e-30	3.75e-29	down
ENSG00000198856	OSTC	protein_coding	-1.01092	2.55e-30	3.83e-29	down
ENSG00000185920	PTCH1	protein_coding	1.64953	2.67e-30	4e-29	up
ENSG00000112294	ALDH5A1	protein_coding	-2.09824	2.92e-30	4.36e-29	down
ENSG00000160446	ZDHHC12	protein_coding	-1.58046	3.04e-30	4.54e-29	down
ENSG00000175854	SWI5	protein_coding	1.38779	3.06e-30	4.56e-29	up
ENSG00000161980	POLR3K	protein_coding	-2.14587	3.36e-30	5e-29	down
ENSG00000102109	PCSK1N	protein_coding	-3.00899	3.39e-30	5.04e-29	down
ENSG00000163611	SPICE1	protein_coding	1.14018	3.63e-30	5.4e-29	up
ENSG00000162664	ZNF326	protein_coding	-1.37419	3.78e-30	5.61e-29	down
ENSG00000187051	RPS19BP1	protein_coding	-1.04131	3.89e-30	5.76e-29	down
ENSG00000166398	KIAA0355	protein_coding	1.06073	4.54e-30	6.72e-29	up
ENSG00000152078	TMEM56	protein_coding	1.20301	4.87e-30	7.18e-29	up
ENSG00000164938	TP53INP1	protein_coding	1.52747	5.32e-30	7.82e-29	up
ENSG00000007047	MARK4	protein_coding	2.22001	6.82e-30	9.99e-29	up
ENSG00000140006	WDR89	protein_coding	-1.96118	6.92e-30	1.01e-28	down
ENSG00000160199	PKNOX1	protein_coding	-3.18841	7.93e-30	1.16e-28	down
ENSG00000181472	ZBTB2	protein_coding	-2.50241	9.73e-30	1.42e-28	down
ENSG00000184368	MAP7D2	protein_coding	-8.21062	1.11e-29	1.62e-28	down
ENSG00000198298	ZNF485	protein_coding	-4.50435	1.14e-29	1.65e-28	down
ENSG00000140326	CDAN1	protein_coding	-5.42635	1.22e-29	1.78e-28	down
ENSG00000213246	SUPT4H1	protein_coding	-1.2274	1.32e-29	1.91e-28	down
ENSG00000148481	MINDY3	protein_coding	1.61557	1.33e-29	1.93e-28	up
ENSG00000108439	PNPO	protein_coding	-1.17154	1.61e-29	2.33e-28	down
ENSG00000117143	UAP1	protein_coding	-1.72818	1.72e-29	2.47e-28	down
ENSG00000180884	ZNF792	protein_coding	2.28199	1.73e-29	2.49e-28	up
ENSG00000146834	MEPCE	protein_coding	-1.01525	1.78e-29	2.55e-28	down
ENSG00000263528	IKBKE	protein_coding	-1.9045	1.87e-29	2.68e-28	down
ENSG00000166313	APBB1	protein_coding	1.67431	2.13e-29	3.04e-28	up
ENSG00000135537	AFG1L	protein_coding	4.26714	2.56e-29	3.65e-28	up
ENSG00000086015	MAST2	protein_coding	-1.2299	2.68e-29	3.82e-28	down
ENSG00000204264	PSMB8	protein_coding	-8.18716	2.7e-29	3.84e-28	down
ENSG00000124787	RPP40	protein_coding	-1.71099	2.73e-29	3.87e-28	down
ENSG00000163082	SGPP2	protein_coding	-1.57618	3.22e-29	4.57e-28	down
ENSG00000165521	EML5	protein_coding	-3.86524	3.31e-29	4.69e-28	down
ENSG00000164221	CCDC112	protein_coding	-3.06378	3.43e-29	4.85e-28	down
ENSG00000100479	POLE2	protein_coding	-2.40002	3.82e-29	5.39e-28	down
ENSG00000133619	KRBA1	protein_coding	-8.17529	4.21e-29	5.92e-28	down
ENSG00000157625	TAB3	protein_coding	-1.28564	4.4e-29	6.17e-28	down
ENSG00000048471	SNX29	protein_coding	1.73108	4.57e-29	6.42e-28	up
ENSG00000092094	OSGEP	protein_coding	1.12078	5.08e-29	7.11e-28	up
ENSG00000162757	C1orf74	protein_coding	3.77332	5.35e-29	7.48e-28	up
ENSG00000174136	RGMB	protein_coding	-2.35703	5.44e-29	7.6e-28	down
ENSG00000105849	TWISTNB	protein_coding	-1.52113	6.34e-29	8.84e-28	down
ENSG00000163993	S100P	protein_coding	2.00048	6.56e-29	9.14e-28	up
ENSG00000155893	PXYLP1	protein_coding	-8.16332	6.57e-29	9.15e-28	down
ENSG00000186767	SPIN4	protein_coding	-1.83054	7.96e-29	1.1e-27	down
ENSG00000113739	STC2	protein_coding	-1.0949	7.96e-29	1.1e-27	down
ENSG00000140481	CCDC33	protein_coding	1.75655	8.07e-29	1.12e-27	up
ENSG00000104369	JPH1	protein_coding	2.83104	8.5e-29	1.17e-27	up
ENSG00000179085	DPM3	protein_coding	-3.20544	8.63e-29	1.19e-27	down
ENSG00000130881	LRP3	protein_coding	-1.65111	9.94e-29	1.37e-27	down
ENSG00000232388	SMIM26	protein_coding	-8.15124	1.03e-28	1.41e-27	down
ENSG00000114631	PODXL2	protein_coding	-1.416	1.03e-28	1.42e-27	down
ENSG00000122687	MRM2	protein_coding	-1.4216	1.16e-28	1.59e-27	down
ENSG00000136237	RAPGEF5	protein_coding	3.89332	1.25e-28	1.71e-27	up
ENSG00000074047	GLI2	protein_coding	-1.05252	1.49e-28	2.02e-27	down
ENSG00000103249	CLCN7	protein_coding	-1.01925	1.6e-28	2.18e-27	down
ENSG00000166225	FRS2	protein_coding	-1.01215	1.67e-28	2.26e-27	down
ENSG00000122741	DCAF10	protein_coding	1.2229	2.03e-28	2.75e-27	up
ENSG00000172977	KAT5	protein_coding	-1.61109	2.16e-28	2.92e-27	down
ENSG00000014914	MTMR11	protein_coding	2.2302	2.18e-28	2.95e-27	up
ENSG00000273542	HIST1H4K	protein_coding	-1.9405	2.2e-28	2.98e-27	down
ENSG00000181751	C5orf30	protein_coding	-1.69843	2.88e-28	3.88e-27	down
ENSG00000181481	RNF135	protein_coding	1.06965	3.01e-28	4.06e-27	up
ENSG00000117620	SLC35A3	protein_coding	-1.98512	3.6e-28	4.82e-27	down
ENSG00000153485	TMEM251	protein_coding	-5.92885	3.66e-28	4.9e-27	down
ENSG00000112130	RNF8	protein_coding	1.16258	3.81e-28	5.09e-27	up
ENSG00000119686	FLVCR2	protein_coding	-4.95687	4.09e-28	5.45e-27	down
ENSG00000104332	SFRP1	protein_coding	-2.56984	4.37e-28	5.8e-27	down
ENSG00000062725	APPBP2	protein_coding	-1.13547	4.65e-28	6.18e-27	down
ENSG00000188811	NHLRC3	protein_coding	2.34148	5.23e-28	6.92e-27	up
ENSG00000138073	PREB	protein_coding	-1.25003	5.76e-28	7.62e-27	down
ENSG00000156374	PCGF6	protein_coding	-2.46793	5.93e-28	7.81e-27	down
ENSG00000002549	LAP3	protein_coding	-1.12015	6.26e-28	8.23e-27	down
ENSG00000164597	COG5	protein_coding	-1.26297	6.44e-28	8.45e-27	down
ENSG00000273079	GRIN2B	protein_coding	1.9135	6.69e-28	8.77e-27	up
ENSG00000122707	RECK	protein_coding	-2.22063	6.95e-28	9.11e-27	down
ENSG00000119231	SENP5	protein_coding	-1.18958	7.03e-28	9.19e-27	down
ENSG00000205903	ZNF316	protein_coding	-1.73975	7.66e-28	1e-26	down
ENSG00000189057	FAM111B	protein_coding	-2.61398	8.64e-28	1.13e-26	down
ENSG00000203950	RTL8A	protein_coding	-2.14256	9.46e-28	1.23e-26	down
ENSG00000130054	FAM155B	protein_coding	-3.69181	1.09e-27	1.41e-26	down
ENSG00000157191	NECAP2	protein_coding	1.38703	1.09e-27	1.42e-26	up
ENSG00000140365	COMMD4	protein_coding	-2.05712	1.64e-27	2.11e-26	down
ENSG00000049883	PTCD2	protein_coding	-1.85307	1.65e-27	2.12e-26	down
ENSG00000169129	AFAP1L2	protein_coding	1.80091	1.66e-27	2.13e-26	up
ENSG00000135919	SERPINE2	protein_coding	-1.00025	1.7e-27	2.19e-26	down
ENSG00000101935	AMMECR1	protein_coding	1.40984	1.86e-27	2.39e-26	up
ENSG00000144034	TPRKB	protein_coding	-1.64689	2.16e-27	2.75e-26	down
ENSG00000131094	C1QL1	protein_coding	-8.06378	2.4e-27	3.05e-26	down
ENSG00000152782	PANK1	protein_coding	-3.33822	2.46e-27	3.13e-26	down
ENSG00000164144	ARFIP1	protein_coding	-1.70674	2.47e-27	3.14e-26	down
ENSG00000197959	DNM3	protein_coding	-2.544	2.51e-27	3.19e-26	down
ENSG00000144802	NFKBIZ	protein_coding	1.48773	2.54e-27	3.22e-26	up
ENSG00000089199	CHGB	protein_coding	-3.26765	2.88e-27	3.64e-26	down
ENSG00000148926	ADM	protein_coding	1.0709	2.89e-27	3.65e-26	up
ENSG00000001167	NFYA	protein_coding	-1.24023	3.07e-27	3.88e-26	down
ENSG00000130304	SLC27A1	protein_coding	2.81886	3.12e-27	3.93e-26	up
ENSG00000149260	CAPN5	protein_coding	1.9915	3.27e-27	4.11e-26	up
ENSG00000156650	KAT6B	protein_coding	-1.00592	4.45e-27	5.58e-26	down
ENSG00000176454	LPCAT4	protein_coding	1.19718	4.45e-27	5.57e-26	up
ENSG00000169756	LIMS1	protein_coding	-1.09216	4.59e-27	5.74e-26	down
ENSG00000142408	CACNG8	protein_coding	1.16781	5.12e-27	6.41e-26	up
ENSG00000169696	ASPSCR1	protein_coding	-1.99339	6.18e-27	7.7e-26	down
ENSG00000100982	PCIF1	protein_coding	1.04169	6.68e-27	8.31e-26	up
ENSG00000165449	SLC16A9	protein_coding	1.99564	6.76e-27	8.4e-26	up
ENSG00000275221	HIST1H2AK	protein_coding	-1.30757	7.27e-27	9.02e-26	down
ENSG00000156103	MMP16	protein_coding	2.57365	7.8e-27	9.64e-26	up
ENSG00000149792	MRPL49	protein_coding	-1.01597	7.9e-27	9.76e-26	down
ENSG00000219545	UMAD1	protein_coding	-4.88578	9.8e-27	1.21e-25	down
ENSG00000119616	FCF1	protein_coding	-1.09625	1.07e-26	1.32e-25	down
ENSG00000166377	ATP9B	protein_coding	1.24421	1.12e-26	1.37e-25	up
ENSG00000139835	GRTP1	protein_coding	3.95859	1.3e-26	1.59e-25	up
ENSG00000145740	SLC30A5	protein_coding	-1.14824	1.36e-26	1.66e-25	down
ENSG00000168268	NT5DC2	protein_coding	1.11736	1.36e-26	1.67e-25	up
ENSG00000147316	MCPH1	protein_coding	-1.33778	1.56e-26	1.9e-25	down
ENSG00000167384	ZNF180	protein_coding	-1.87886	1.64e-26	2e-25	down
ENSG00000187098	MITF	protein_coding	-2.39729	1.66e-26	2.02e-25	down
ENSG00000179562	GCC1	protein_coding	1.19247	1.82e-26	2.22e-25	up
ENSG00000182472	CAPN12	protein_coding	1.87286	1.91e-26	2.32e-25	up
ENSG00000119950	MXI1	protein_coding	1.61525	2e-26	2.42e-25	up
ENSG00000113593	PPWD1	protein_coding	-1.42427	2.23e-26	2.7e-25	down
ENSG00000197483	ZNF628	protein_coding	-7.99789	2.34e-26	2.82e-25	down
ENSG00000176896	TCEANC	protein_coding	4.35238	2.34e-26	2.82e-25	up
ENSG00000130958	SLC35D2	protein_coding	1.24324	2.34e-26	2.82e-25	up
ENSG00000105520	PLPPR2	protein_coding	-3.99789	2.41e-26	2.9e-25	down
ENSG00000164187	LMBRD2	protein_coding	1.30429	2.45e-26	2.94e-25	up
ENSG00000167969	ECI1	protein_coding	1.2456	2.47e-26	2.97e-25	up
ENSG00000117115	PADI2	protein_coding	1.65483	2.48e-26	2.98e-25	up
ENSG00000064652	SNX24	protein_coding	-1.99789	2.56e-26	3.07e-25	down
ENSG00000186318	BACE1	protein_coding	1.27082	2.89e-26	3.46e-25	up
ENSG00000196182	STK40	protein_coding	-2.71099	3.49e-26	4.16e-25	down
ENSG00000204389	HSPA1A	protein_coding	-1.14187	3.6e-26	4.3e-25	down
ENSG00000164086	DUSP7	protein_coding	-7.98435	3.7e-26	4.41e-25	down
ENSG00000171729	TMEM51	protein_coding	-1.47002	3.74e-26	4.45e-25	down
ENSG00000110057	UNC93B1	protein_coding	1.12112	3.76e-26	4.47e-25	up
ENSG00000177103	DSCAML1	protein_coding	7.68609	4.09e-26	4.85e-25	up
ENSG00000139977	NAA30	protein_coding	-1.16915	4.1e-26	4.86e-25	down
ENSG00000239264	TXNDC5	protein_coding	-2.47587	4.23e-26	5e-25	down
ENSG00000131732	ZCCHC9	protein_coding	-2.19631	4.24e-26	5.01e-25	down
ENSG00000182952	HMGN4	protein_coding	1.40712	4.98e-26	5.87e-25	up
ENSG00000018699	TTC27	protein_coding	-1.27071	5.22e-26	6.15e-25	down
ENSG00000139618	BRCA2	protein_coding	-1.02933	5.25e-26	6.19e-25	down
ENSG00000179532	DNHD1	protein_coding	-1.83529	6.15e-26	7.25e-25	down
ENSG00000147905	ZCCHC7	protein_coding	1.01538	6.24e-26	7.34e-25	up
ENSG00000167447	SMG8	protein_coding	-1.31816	6.55e-26	7.69e-25	down
ENSG00000099956	SMARCB1	protein_coding	-1.24269	7.2e-26	8.45e-25	down
ENSG00000173805	HAP1	protein_coding	-4.54921	7.67e-26	8.99e-25	down
ENSG00000101052	IFT52	protein_coding	-1.38983	8e-26	9.35e-25	down
ENSG00000168591	TMUB2	protein_coding	-2.49089	8.14e-26	9.51e-25	down
ENSG00000115947	ORC4	protein_coding	-1.10214	8.16e-26	9.52e-25	down
ENSG00000158234	FAIM	protein_coding	-1.80576	8.32e-26	9.7e-25	down
ENSG00000136770	DNAJC1	protein_coding	-1.35483	9.2e-26	1.07e-24	down
ENSG00000177548	RABEP2	protein_coding	-2.00267	1.06e-25	1.23e-24	down
ENSG00000157107	FCHO2	protein_coding	1.02644	1.09e-25	1.26e-24	up
ENSG00000198799	LRIG2	protein_coding	-1.76185	1.11e-25	1.29e-24	down
ENSG00000151287	TEX30	protein_coding	-2.76232	1.17e-25	1.35e-24	down
ENSG00000161847	RAVER1	protein_coding	-1.2941	1.34e-25	1.54e-24	down
ENSG00000204271	SPIN3	protein_coding	-2.08978	1.36e-25	1.56e-24	down
ENSG00000120334	CENPL	protein_coding	-1.78297	1.39e-25	1.59e-24	down
ENSG00000146083	RNF44	protein_coding	1.18609	1.56e-25	1.79e-24	up
ENSG00000213213	CCDC183	protein_coding	2.46302	1.72e-25	1.96e-24	up
ENSG00000170439	METTL7B	protein_coding	2.46302	1.72e-25	1.96e-24	up
ENSG00000034677	RNF19A	protein_coding	1.04882	1.74e-25	1.99e-24	up
ENSG00000119681	LTBP2	protein_coding	1.38139	1.8e-25	2.06e-24	up
ENSG00000142252	GEMIN7	protein_coding	-1.93853	1.82e-25	2.07e-24	down
ENSG00000135253	KCP	protein_coding	7.63839	2.05e-25	2.33e-24	up
ENSG00000042317	SPATA7	protein_coding	2.25522	2.22e-25	2.51e-24	up
ENSG00000157036	EXOG	protein_coding	-1.94674	2.23e-25	2.53e-24	down
ENSG00000115363	EVA1A	protein_coding	-7.92885	2.34e-25	2.65e-24	down
ENSG00000111087	GLI1	protein_coding	1.63602	2.41e-25	2.73e-24	up
ENSG00000198780	FAM169A	protein_coding	-1.66599	2.67e-25	3.02e-24	down
ENSG00000173163	COMMD1	protein_coding	-2.094	2.74e-25	3.1e-24	down
ENSG00000180992	MRPL14	protein_coding	-1.51946	2.93e-25	3.3e-24	down
ENSG00000167771	RCOR2	protein_coding	7.62622	3.06e-25	3.45e-24	up
ENSG00000148908	RGS10	protein_coding	1.14142	3.25e-25	3.65e-24	up
ENSG00000116641	DOCK7	protein_coding	-1.05161	3.43e-25	3.86e-24	down
ENSG00000102543	CDADC1	protein_coding	2.94151	3.52e-25	3.95e-24	up
ENSG00000196776	CD47	protein_coding	-1.06447	3.64e-25	4.08e-24	down
ENSG00000125398	SOX9	protein_coding	1.0045	3.69e-25	4.13e-24	up
ENSG00000104936	DMPK	protein_coding	-1.59401	4.1e-25	4.59e-24	down
ENSG00000162512	SDC3	protein_coding	1.5746	4.12e-25	4.61e-24	up
ENSG00000127528	KLF2	protein_coding	7.61394	4.59e-25	5.13e-24	up
ENSG00000145919	BOD1	protein_coding	-1.19113	4.63e-25	5.16e-24	down
ENSG00000156928	MALSU1	protein_coding	-1.20299	5.44e-25	6.05e-24	down
ENSG00000146833	TRIM4	protein_coding	1.1489	6.61e-25	7.33e-24	up
ENSG00000135333	EPHA7	protein_coding	7.60155	6.89e-25	7.64e-24	up
ENSG00000117009	KMO	protein_coding	6.49846	7.98e-25	8.82e-24	up
ENSG00000240184	PCDHGC3	protein_coding	-2.25643	9.01e-25	9.94e-24	down
ENSG00000187522	HSPA14	protein_coding	-1.18444	9.6e-25	1.06e-23	down
ENSG00000166575	TMEM135	protein_coding	-1.42747	9.7e-25	1.07e-23	down
ENSG00000056558	TRAF1	protein_coding	-6.76422	1.07e-24	1.17e-23	down
ENSG00000184203	PPP1R2	protein_coding	1.09308	1.3e-24	1.42e-23	up
ENSG00000084764	MAPRE3	protein_coding	-1.18108	1.38e-24	1.51e-23	down
ENSG00000179761	PIPOX	protein_coding	7.57646	1.56e-24	1.69e-23	up
ENSG00000188959	C9orf152	protein_coding	7.57646	1.56e-24	1.69e-23	up
ENSG00000204435	CSNK2B	protein_coding	-5.1472	1.65e-24	1.79e-23	down
ENSG00000183605	SFXN4	protein_coding	-1.5001	1.66e-24	1.8e-23	down
ENSG00000106031	HOXA13	protein_coding	4.25454	1.8e-24	1.96e-23	up
ENSG00000196976	LAGE3	protein_coding	-1.72637	1.94e-24	2.1e-23	down
ENSG00000178966	RMI1	protein_coding	-1.66015	2.24e-24	2.42e-23	down
ENSG00000108963	DPH1	protein_coding	-1.81585	2.28e-24	2.46e-23	down
ENSG00000171877	FRMD5	protein_coding	-2.7106	2.35e-24	2.53e-23	down
ENSG00000137338	PGBD1	protein_coding	-7.85634	2.39e-24	2.58e-23	down
ENSG00000130193	THEM6	protein_coding	-2.43575	2.55e-24	2.75e-23	down
ENSG00000120149	MSX2	protein_coding	-2.43575	2.55e-24	2.75e-23	down
ENSG00000001461	NIPAL3	protein_coding	1.47653	2.56e-24	2.75e-23	up
ENSG00000165169	DYNLT3	protein_coding	-1.93591	2.56e-24	2.75e-23	down
ENSG00000100304	TTLL12	protein_coding	-1.15755	2.82e-24	3.02e-23	down
ENSG00000137764	MAP2K5	protein_coding	1.14509	2.86e-24	3.06e-23	up
ENSG00000107821	KAZALD1	protein_coding	1.85349	2.9e-24	3.1e-23	up
ENSG00000139926	FRMD6	protein_coding	1.19716	3.4e-24	3.63e-23	up
ENSG00000125347	IRF1	protein_coding	-1.03246	3.44e-24	3.67e-23	down
ENSG00000197362	ZNF786	protein_coding	-1.97889	3.45e-24	3.68e-23	down
ENSG00000130224	LRCH2	protein_coding	7.55093	3.52e-24	3.75e-23	up
ENSG00000206190	ATP10A	protein_coding	1.49435	3.8e-24	4.04e-23	up
ENSG00000142347	MYO1F	protein_coding	4.88653	3.91e-24	4.16e-23	up
ENSG00000102580	DNAJC3	protein_coding	-1.05035	3.99e-24	4.24e-23	down
ENSG00000185504	FAAP100	protein_coding	-2.81936	4.26e-24	4.53e-23	down
ENSG00000138030	KHK	protein_coding	1.15583	4.31e-24	4.57e-23	up
ENSG00000166261	ZNF202	protein_coding	1.11787	4.55e-24	4.83e-23	up
ENSG00000128596	CCDC136	protein_coding	-1.90552	4.63e-24	4.91e-23	down
ENSG00000165821	SALL2	protein_coding	3.01659	4.65e-24	4.92e-23	up
ENSG00000197299	BLM	protein_coding	-1.20093	4.77e-24	5.05e-23	down
ENSG00000140104	CLBA1	protein_coding	-3.19503	4.88e-24	5.17e-23	down
ENSG00000198522	GPN1	protein_coding	-1.49205	5.1e-24	5.39e-23	down
ENSG00000117461	PIK3R3	protein_coding	-5.68269	5.17e-24	5.46e-23	down
ENSG00000170293	CMTM8	protein_coding	-6.71586	5.44e-24	5.74e-23	down
ENSG00000157350	ST3GAL2	protein_coding	-1.19123	6.34e-24	6.68e-23	down
ENSG00000171560	FGA	protein_coding	2.18215	6.76e-24	7.12e-23	up
ENSG00000145781	COMMD10	protein_coding	-1.92176	7.05e-24	7.41e-23	down
ENSG00000165376	CLDN2	protein_coding	1.06427	7.28e-24	7.64e-23	up
ENSG00000170852	KBTBD2	protein_coding	-1.07656	7.52e-24	7.89e-23	down
ENSG00000135473	PAN2	protein_coding	1.3617	8.85e-24	9.25e-23	up
ENSG00000128283	CDC42EP1	protein_coding	-2.23915	9.35e-24	9.77e-23	down
ENSG00000140983	RHOT2	protein_coding	-1.33964	1.02e-23	1.06e-22	down
ENSG00000145780	FEM1C	protein_coding	-1.27633	1.07e-23	1.11e-22	down
ENSG00000121297	TSHZ3	protein_coding	2.26344	1.12e-23	1.17e-22	up
ENSG00000103274	NUBP1	protein_coding	-1.14428	1.17e-23	1.22e-22	down
ENSG00000188643	S100A16	protein_coding	-1.27644	1.4e-23	1.45e-22	down
ENSG00000171067	C11orf24	protein_coding	-1.4013	1.52e-23	1.58e-22	down
ENSG00000176532	PRR15	protein_coding	-7.79559	1.57e-23	1.62e-22	down
ENSG00000180537	RNF182	protein_coding	-7.79559	1.57e-23	1.62e-22	down
ENSG00000104825	NFKBIB	protein_coding	-1.05212	1.6e-23	1.66e-22	down
ENSG00000159167	STC1	protein_coding	1.81846	1.64e-23	1.69e-22	up
ENSG00000101333	PLCB4	protein_coding	-1.21292	1.65e-23	1.7e-22	down
ENSG00000130558	OLFM1	protein_coding	1.29159	1.72e-23	1.77e-22	up
ENSG00000073169	SELENOO	protein_coding	-2.17396	1.78e-23	1.83e-22	down
ENSG00000165152	TMEM246	protein_coding	1.03361	1.94e-23	1.99e-22	up
ENSG00000204681	GABBR1	protein_coding	-2.538	2.13e-23	2.18e-22	down
ENSG00000114200	BCHE	protein_coding	2.86556	2.13e-23	2.18e-22	up
ENSG00000132825	PPP1R3D	protein_coding	6.40179	2.13e-23	2.18e-22	up
ENSG00000161999	JMJD8	protein_coding	-1.28081	2.15e-23	2.2e-22	down
ENSG00000118894	EEF2KMT	protein_coding	-1.24116	2.16e-23	2.21e-22	down
ENSG00000196605	ZNF846	protein_coding	4.47149	2.18e-23	2.22e-22	up
ENSG00000141759	TXNL4A	protein_coding	-1.18349	2.26e-23	2.3e-22	down
ENSG00000125352	RNF113A	protein_coding	-2.2052	2.42e-23	2.46e-22	down
ENSG00000142396	ERVK3-1	protein_coding	-2.28391	2.44e-23	2.48e-22	down
ENSG00000184470	TXNRD2	protein_coding	-2.70489	2.6e-23	2.64e-22	down
ENSG00000141994	DUS3L	protein_coding	-1.56742	2.61e-23	2.65e-22	down
ENSG00000075234	TTC38	protein_coding	-2.30312	2.78e-23	2.81e-22	down
ENSG00000180773	SLC36A4	protein_coding	-1.26038	2.87e-23	2.9e-22	down
ENSG00000198947	DMD	protein_coding	2.54232	2.96e-23	2.99e-22	up
ENSG00000106392	C1GALT1	protein_coding	-1.34719	3.46e-23	3.49e-22	down
ENSG00000169093	ASMTL	protein_coding	1.3509	3.52e-23	3.56e-22	up
ENSG00000115421	PAPOLG	protein_coding	-1.14755	3.81e-23	3.84e-22	down
ENSG00000104154	SLC30A4	protein_coding	-3.38571	3.91e-23	3.94e-22	down
ENSG00000189144	ZNF573	protein_coding	-7.76422	4.04e-23	4.06e-22	down
ENSG00000109065	NAT9	protein_coding	-1.77668	4.2e-23	4.22e-22	down
ENSG00000103148	NPRL3	protein_coding	-1.4312	4.23e-23	4.25e-22	down
ENSG00000204220	PFDN6	protein_coding	-1.6075	5.25e-23	5.26e-22	down
ENSG00000126062	TMEM115	protein_coding	-1.7825	5.3e-23	5.3e-22	down
ENSG00000168286	THAP11	protein_coding	-1.46873	5.64e-23	5.64e-22	down
ENSG00000129535	NRL	protein_coding	7.45782	6.29e-23	6.25e-22	up
ENSG00000134668	SPOCD1	protein_coding	7.45782	6.29e-23	6.25e-22	up
ENSG00000137726	FXYD6	protein_coding	7.45782	6.29e-23	6.25e-22	up
ENSG00000104856	RELB	protein_coding	-2.02835	6.31e-23	6.27e-22	down
ENSG00000184304	PRKD1	protein_coding	1.13235	6.65e-23	6.6e-22	up
ENSG00000134285	FKBP11	protein_coding	-2.51739	6.8e-23	6.73e-22	down
ENSG00000125848	FLRT3	protein_coding	1.48342	6.95e-23	6.88e-22	up
ENSG00000166897	ELFN2	protein_coding	1.55324	7.07e-23	6.99e-22	up
ENSG00000164219	PGGT1B	protein_coding	-1.42031	7.44e-23	7.34e-22	down
ENSG00000185730	ZNF696	protein_coding	-4.66582	7.62e-23	7.51e-22	down
ENSG00000133302	SLF1	protein_coding	-1.45555	7.74e-23	7.62e-22	down
ENSG00000139343	SNRPF	protein_coding	-1.16644	8.01e-23	7.89e-22	down
ENSG00000198824	CHAMP1	protein_coding	-1.10442	8.07e-23	7.94e-22	down
ENSG00000068078	FGFR3	protein_coding	4.16311	8.14e-23	7.99e-22	up
ENSG00000113838	TBCCD1	protein_coding	1.78373	8.99e-23	8.81e-22	up
ENSG00000239857	GET4	protein_coding	2.55986	9.06e-23	8.88e-22	up
ENSG00000125247	TMTC4	protein_coding	-2.09773	9.24e-23	9.05e-22	down
ENSG00000144677	CTDSPL	protein_coding	1.38014	9.4e-23	9.2e-22	up
ENSG00000109771	LRP2BP	protein_coding	7.44401	9.52e-23	9.31e-22	up
ENSG00000038532	CLEC16A	protein_coding	-1.06301	1.02e-22	9.96e-22	down
ENSG00000011198	ABHD5	protein_coding	-7.73216	1.05e-22	1.02e-21	down
ENSG00000058866	DGKG	protein_coding	-1.41546	1.13e-22	1.1e-21	down
ENSG00000187123	LYPD6	protein_coding	2.67903	1.3e-22	1.27e-21	up
ENSG00000135093	USP30	protein_coding	1.90111	1.31e-22	1.27e-21	up
ENSG00000128059	PPAT	protein_coding	-1.09596	1.32e-22	1.29e-21	down
ENSG00000114315	HES1	protein_coding	1.2038	1.37e-22	1.33e-21	up
ENSG00000137273	FOXF2	protein_coding	-1.16242	1.5e-22	1.46e-21	down
ENSG00000151151	IPMK	protein_coding	1.03698	1.54e-22	1.49e-21	up
ENSG00000148153	INIP	protein_coding	1.24384	1.56e-22	1.51e-21	up
ENSG00000100342	APOL1	protein_coding	1.87133	1.6e-22	1.54e-21	up
ENSG00000170684	ZNF296	protein_coding	-7.71586	1.68e-22	1.62e-21	down
ENSG00000243147	MRPL33	protein_coding	-1.09527	1.73e-22	1.67e-21	down
ENSG00000184564	SLITRK6	protein_coding	3.9268	1.81e-22	1.73e-21	up
ENSG00000141562	NARF	protein_coding	-1.25237	1.82e-22	1.75e-21	down
ENSG00000141569	TRIM65	protein_coding	-1.53733	1.84e-22	1.76e-21	down
ENSG00000143772	ITPKB	protein_coding	-5.57835	1.97e-22	1.89e-21	down
ENSG00000103343	ZNF174	protein_coding	1.70114	1.99e-22	1.91e-21	up
ENSG00000186951	PPARA	protein_coding	1.4704	2.03e-22	1.94e-21	up
ENSG00000079257	LXN	protein_coding	1.87984	2.2e-22	2.1e-21	up
ENSG00000095539	SEMA4G	protein_coding	1.01195	2.23e-22	2.13e-21	up
ENSG00000132275	RRP8	protein_coding	-1.12973	2.91e-22	2.77e-21	down
ENSG00000012211	PRICKLE3	protein_coding	-2.00424	3e-22	2.85e-21	down
ENSG00000163053	SLC16A14	protein_coding	7.40179	3.32e-22	3.15e-21	up
ENSG00000119508	NR4A3	protein_coding	-4.34389	3.46e-22	3.27e-21	down
ENSG00000086827	ZW10	protein_coding	1.14375	3.49e-22	3.3e-21	up
ENSG00000163703	CRELD1	protein_coding	1.9749	3.56e-22	3.36e-21	up
ENSG00000174917	C19orf70	protein_coding	-2.45806	3.56e-22	3.36e-21	down
ENSG00000178307	TMEM11	protein_coding	-1.19631	3.67e-22	3.46e-21	down
ENSG00000168282	MGAT2	protein_coding	-1.1928	4.03e-22	3.8e-21	down
ENSG00000165655	ZNF503	protein_coding	-1.47352	4.23e-22	3.98e-21	down
ENSG00000197763	TXNRD3	protein_coding	1.47316	4.25e-22	4e-21	up
ENSG00000104643	MTMR9	protein_coding	-1.35865	4.54e-22	4.26e-21	down
ENSG00000156860	FBRS	protein_coding	-1.1205	4.86e-22	4.56e-21	down
ENSG00000186897	C1QL4	protein_coding	-2.86648	5.14e-22	4.82e-21	down
ENSG00000276234	TADA2A	protein_coding	-1.45131	5.22e-22	4.9e-21	down
ENSG00000169242	EFNA1	protein_coding	1.9682	5.46e-22	5.11e-21	up
ENSG00000006756	ARSD	protein_coding	-1.3959	5.87e-22	5.48e-21	down
ENSG00000135842	FAM129A	protein_coding	-1.56958	6.01e-22	5.6e-21	down
ENSG00000124098	FAM210B	protein_coding	1.38236	6.04e-22	5.62e-21	up
ENSG00000218891	ZNF579	protein_coding	-1.93924	6.3e-22	5.86e-21	down
ENSG00000120833	SOCS2	protein_coding	2.05136	6.44e-22	5.99e-21	up
ENSG00000162959	MEMO1	protein_coding	-7.66582	7.1e-22	6.59e-21	down
ENSG00000053108	FSTL4	protein_coding	-7.66582	7.1e-22	6.59e-21	down
ENSG00000180354	MTURN	protein_coding	3.22666	7.22e-22	6.69e-21	up
ENSG00000171823	FBXL14	protein_coding	-2.16789	7.32e-22	6.78e-21	down
ENSG00000090097	PCBP4	protein_coding	-6.56021	7.63e-22	7.06e-21	down
ENSG00000138942	RNF185	protein_coding	-3.76422	7.82e-22	7.22e-21	down
ENSG00000141873	SLC39A3	protein_coding	-3.76422	7.82e-22	7.22e-21	down
ENSG00000099203	TMED1	protein_coding	-1.44609	7.96e-22	7.35e-21	down
ENSG00000196659	TTC30B	protein_coding	1.33633	8.64e-22	7.98e-21	up
ENSG00000107537	PHYH	protein_coding	-1.1058	9.39e-22	8.66e-21	down
ENSG00000164306	PRIMPOL	protein_coding	-2.75893	9.74e-22	8.96e-21	down
ENSG00000021574	SPAST	protein_coding	-1.11353	9.74e-22	8.95e-21	down
ENSG00000197785	ATAD3A	protein_coding	-1.04122	1.04e-21	9.55e-21	down
ENSG00000189339	SLC35E2B	protein_coding	1.07523	1.08e-21	9.88e-21	up
ENSG00000103381	CPPED1	protein_coding	-1.03896	1.11e-21	1.02e-20	down
ENSG00000144591	GMPPA	protein_coding	1.11159	1.15e-21	1.05e-20	up
ENSG00000204967	PCDHA4	protein_coding	-2.21895	1.16e-21	1.06e-20	down
ENSG00000183873	SCN5A	protein_coding	7.35828	1.17e-21	1.07e-20	up
ENSG00000154743	TSEN2	protein_coding	-1.2972	1.18e-21	1.08e-20	down
ENSG00000197565	COL4A6	protein_coding	-2.05517	1.3e-21	1.18e-20	down
ENSG00000153294	ADGRF4	protein_coding	-6.54183	1.33e-21	1.21e-20	down
ENSG00000164970	FAM219A	protein_coding	-1.51719	1.37e-21	1.24e-20	down
ENSG00000177380	PPFIA3	protein_coding	1.74357	1.5e-21	1.36e-20	up
ENSG00000115594	IL1R1	protein_coding	1.13934	1.51e-21	1.36e-20	up
ENSG00000173275	ZNF449	protein_coding	1.86331	1.61e-21	1.45e-20	up
ENSG00000158805	ZNF276	protein_coding	1.15651	1.81e-21	1.63e-20	up
ENSG00000021826	CPS1	protein_coding	-7.63147	1.86e-21	1.68e-20	down
ENSG00000102078	SLC25A14	protein_coding	2.54153	1.96e-21	1.76e-20	up
ENSG00000213762	ZNF134	protein_coding	-1.40108	2.25e-21	2.02e-20	down
ENSG00000173898	SPTBN2	protein_coding	-1.90624	2.33e-21	2.09e-20	down
ENSG00000008324	SS18L2	protein_coding	-3.48909	2.36e-21	2.11e-20	down
ENSG00000132740	IGHMBP2	protein_coding	-2.34132	2.55e-21	2.28e-20	down
ENSG00000167216	KATNAL2	protein_coding	2.39186	2.6e-21	2.33e-20	up
ENSG00000185753	CXorf38	protein_coding	-2.10988	2.63e-21	2.35e-20	down
ENSG00000078596	ITM2A	protein_coding	7.32854	2.72e-21	2.42e-20	up
ENSG00000198517	MAFK	protein_coding	-1.21969	2.8e-21	2.5e-20	down
ENSG00000084636	COL16A1	protein_coding	-3.73216	2.86e-21	2.55e-20	down
ENSG00000186638	KIF24	protein_coding	1.00258	2.86e-21	2.55e-20	up
ENSG00000102984	ZNF821	protein_coding	4.34349	2.88e-21	2.56e-20	up
ENSG00000178538	CA8	protein_coding	-1.49589	2.97e-21	2.64e-20	down
ENSG00000182544	MFSD5	protein_coding	-1.38287	3.44e-21	3.04e-20	down
ENSG00000197852	FAM212B	protein_coding	3.67769	3.44e-21	3.04e-20	up
ENSG00000169439	SDC2	protein_coding	2.29498	3.59e-21	3.17e-20	up
ENSG00000142619	PADI3	protein_coding	2.05808	4.24e-21	3.74e-20	up
ENSG00000167272	POP5	protein_coding	-1.46415	4.39e-21	3.87e-20	down
ENSG00000183778	B3GALT5	protein_coding	-7.59628	4.92e-21	4.32e-20	down
ENSG00000108379	WNT3	protein_coding	-7.59628	4.92e-21	4.32e-20	down
ENSG00000211445	GPX3	protein_coding	-7.59628	4.92e-21	4.32e-20	down
ENSG00000081791	KIAA0141	protein_coding	-1.21532	5.33e-21	4.67e-20	down
ENSG00000141447	OSBPL1A	protein_coding	1.1118	6.11e-21	5.34e-20	up
ENSG00000125454	SLC25A19	protein_coding	-1.697	6.19e-21	5.4e-20	down
ENSG00000178700	DHFR2	protein_coding	1.66174	6.41e-21	5.59e-20	up
ENSG00000115825	PRKD3	protein_coding	-1.05219	6.7e-21	5.84e-20	down
ENSG00000176978	DPP7	protein_coding	1.12582	7.05e-21	6.14e-20	up
ENSG00000077152	UBE2T	protein_coding	-1.04975	7.16e-21	6.23e-20	down
ENSG00000149636	DSN1	protein_coding	-1.16185	7.32e-21	6.36e-20	down
ENSG00000198026	ZNF335	protein_coding	-1.01229	7.7e-21	6.69e-20	down
ENSG00000105793	GTPBP10	protein_coding	-1.79699	7.73e-21	6.71e-20	down
ENSG00000176399	DMRTA1	protein_coding	5.21931	7.8e-21	6.77e-20	up
ENSG00000165997	ARL5B	protein_coding	-1.06293	8.13e-21	7.05e-20	down
ENSG00000283526	PRRT1B	protein_coding	3.83104	8.15e-21	7.05e-20	up
ENSG00000142655	PEX14	protein_coding	-2.16332	8.74e-21	7.56e-20	down
ENSG00000183323	CCDC125	protein_coding	-1.93617	8.93e-21	7.71e-20	down
ENSG00000241635	UGT1A1	protein_coding	3.26714	9.32e-21	8.05e-20	up
ENSG00000165490	DDIAS	protein_coding	-1.46201	1.14e-20	9.81e-20	down
ENSG00000135643	KCNMB4	protein_coding	-6.46588	1.24e-20	1.06e-19	down
ENSG00000165675	ENOX2	protein_coding	-1.71231	1.28e-20	1.1e-19	down
ENSG00000137727	ARHGAP20	protein_coding	-7.56021	1.3e-20	1.12e-19	down
ENSG00000169031	COL4A3	protein_coding	2.32854	1.41e-20	1.2e-19	up
ENSG00000148090	AUH	protein_coding	1.42256	1.42e-20	1.22e-19	up
ENSG00000076053	RBM7	protein_coding	1.49539	1.7e-20	1.45e-19	up
ENSG00000101940	WDR13	protein_coding	-1.53046	1.72e-20	1.46e-19	down
ENSG00000180694	TMEM64	protein_coding	-1.0771	1.89e-20	1.61e-19	down
ENSG00000119938	PPP1R3C	protein_coding	1.66496	1.91e-20	1.63e-19	up
ENSG00000101928	MOSPD1	protein_coding	-1.36932	2e-20	1.7e-19	down
ENSG00000213096	ZNF254	protein_coding	-1.52189	2.05e-20	1.74e-19	down
ENSG00000136870	ZNF189	protein_coding	1.32036	2.1e-20	1.78e-19	up
ENSG00000187556	NANOS3	protein_coding	7.25137	2.27e-20	1.92e-19	up
ENSG00000108001	EBF3	protein_coding	7.25137	2.27e-20	1.92e-19	up
ENSG00000164615	CAMLG	protein_coding	-2.43776	2.36e-20	1.99e-19	down
ENSG00000130511	SSBP4	protein_coding	1.47089	2.37e-20	2e-19	up
ENSG00000135439	AGAP2	protein_coding	-4.50435	2.54e-20	2.14e-19	down
ENSG00000162065	TBC1D24	protein_coding	1.76911	2.57e-20	2.17e-19	up
ENSG00000116885	OSCP1	protein_coding	-5.42635	2.67e-20	2.25e-19	down
ENSG00000144659	SLC25A38	protein_coding	-1.27041	2.71e-20	2.28e-19	down
ENSG00000158458	NRG2	protein_coding	-3.07843	2.85e-20	2.39e-19	down
ENSG00000185085	INTS5	protein_coding	1.09011	2.97e-20	2.49e-19	up
ENSG00000196814	MVB12B	protein_coding	-1.64874	3.02e-20	2.53e-19	down
ENSG00000234602	MCIDAS	protein_coding	7.23543	3.48e-20	2.9e-19	up
ENSG00000159674	SPON2	protein_coding	7.23543	3.48e-20	2.9e-19	up
ENSG00000110237	ARHGEF17	protein_coding	1.05966	3.63e-20	3.03e-19	up
ENSG00000136826	KLF4	protein_coding	-3.32056	3.66e-20	3.05e-19	down
ENSG00000174106	LEMD3	protein_coding	-1.34008	3.86e-20	3.21e-19	down
ENSG00000121067	SPOP	protein_coding	-1.00412	3.94e-20	3.28e-19	down
ENSG00000136878	USP20	protein_coding	1.82604	4.03e-20	3.35e-19	up
ENSG00000166435	XRRA1	protein_coding	2.12372	4.08e-20	3.38e-19	up
ENSG00000184979	USP18	protein_coding	-4.86129	4.16e-20	3.45e-19	down
ENSG00000177888	ZBTB41	protein_coding	-1.13285	4.26e-20	3.53e-19	down
ENSG00000154832	CXXC1	protein_coding	-1.41397	4.33e-20	3.59e-19	down
ENSG00000183401	CCDC159	protein_coding	4.26714	4.38e-20	3.62e-19	up
ENSG00000035115	SH3YL1	protein_coding	1.72512	4.57e-20	3.78e-19	up
ENSG00000007376	RPUSD1	protein_coding	-1.95032	4.58e-20	3.78e-19	down
ENSG00000256087	ZNF432	protein_coding	2.09811	4.86e-20	4.01e-19	up
ENSG00000168116	KIAA1586	protein_coding	2.09811	4.86e-20	4.01e-19	up
ENSG00000087995	METTL2A	protein_coding	-1.20926	5.19e-20	4.27e-19	down
ENSG00000132570	PCBD2	protein_coding	-2.09293	5.33e-20	4.38e-19	down
ENSG00000171033	PKIA	protein_coding	3.9915	5.63e-20	4.62e-19	up
ENSG00000111554	MDM1	protein_coding	-1.57835	6.06e-20	4.97e-19	down
ENSG00000107614	TRDMT1	protein_coding	1.87549	6.46e-20	5.29e-19	up
ENSG00000162236	STX5	protein_coding	1.43803	6.55e-20	5.36e-19	up
ENSG00000149564	ESAM	protein_coding	2.04982	6.75e-20	5.53e-19	up
ENSG00000140092	FBLN5	protein_coding	2.7548	7.6e-20	6.21e-19	up
ENSG00000069188	SDK2	protein_coding	1.22674	7.64e-20	6.24e-19	up
ENSG00000103932	RPAP1	protein_coding	-1.6505	7.88e-20	6.42e-19	down
ENSG00000188641	DPYD	protein_coding	2.55093	8.02e-20	6.54e-19	up
ENSG00000106123	EPHB6	protein_coding	7.20301	8.2e-20	6.67e-19	up
ENSG00000178927	C17orf62	protein_coding	-1.00885	8.91e-20	7.23e-19	down
ENSG00000152684	PELO	protein_coding	-1.26595	9.02e-20	7.31e-19	down
ENSG00000185000	DGAT1	protein_coding	-7.48524	9.32e-20	7.53e-19	down
ENSG00000173581	CCDC106	protein_coding	-2.3246	9.39e-20	7.59e-19	down
ENSG00000257335	MGAM	protein_coding	1.71268	1.01e-19	8.14e-19	up
ENSG00000130584	ZBTB46	protein_coding	-2.34954	1.06e-19	8.5e-19	down
ENSG00000086300	SNX10	protein_coding	1.49782	1.06e-19	8.57e-19	up
ENSG00000185347	TEDC1	protein_coding	-1.78694	1.08e-19	8.66e-19	down
ENSG00000132773	TOE1	protein_coding	-1.96364	1.14e-19	9.19e-19	down
ENSG00000108852	MPP2	protein_coding	-2.85546	1.18e-19	9.44e-19	down
ENSG00000178935	ZNF552	protein_coding	-6.38571	1.18e-19	9.46e-19	down
ENSG00000133687	TMTC1	protein_coding	6.11861	1.19e-19	9.57e-19	up
ENSG00000155256	ZFYVE27	protein_coding	-1.21653	1.26e-19	1.01e-18	down
ENSG00000107077	KDM4C	protein_coding	1.16567	1.31e-19	1.05e-18	up
ENSG00000197467	COL13A1	protein_coding	-7.46588	1.53e-19	1.22e-18	down
ENSG00000166321	NUDT13	protein_coding	2.14445	1.7e-19	1.35e-18	up
ENSG00000213066	FGFR1OP	protein_coding	-5.36495	1.71e-19	1.36e-18	down
ENSG00000198551	ZNF627	protein_coding	-5.36495	1.71e-19	1.36e-18	down
ENSG00000188070	C11orf95	protein_coding	-1.75762	1.77e-19	1.41e-18	down
ENSG00000107443	CCNJ	protein_coding	-1.621	1.89e-19	1.5e-18	down
ENSG00000175895	PLEKHF2	protein_coding	-2.96425	1.99e-19	1.58e-18	down
ENSG00000037757	MRI1	protein_coding	-1.45507	2.01e-19	1.59e-18	down
ENSG00000114423	CBLB	protein_coding	1.60083	2.07e-19	1.63e-18	up
ENSG00000125744	RTN2	protein_coding	2.73226	2.08e-19	1.65e-18	up
ENSG00000266714	MYO15B	protein_coding	-1.66902	2.13e-19	1.68e-18	down
ENSG00000126756	UXT	protein_coding	-1.02858	2.22e-19	1.76e-18	down
ENSG00000240857	RDH14	protein_coding	-1.55855	2.31e-19	1.82e-18	down
ENSG00000105671	DDX49	protein_coding	-1.24697	2.4e-19	1.89e-18	down
ENSG00000232112	TMA7	protein_coding	-1.33858	2.93e-19	2.3e-18	down
ENSG00000162813	BPNT1	protein_coding	1.08482	3.03e-19	2.38e-18	up
ENSG00000128694	OSGEPL1	protein_coding	-2.02581	3.04e-19	2.39e-18	down
ENSG00000006459	KDM7A	protein_coding	1.48228	3.14e-19	2.46e-18	up
ENSG00000164045	CDC25A	protein_coding	-1.05289	3.15e-19	2.47e-18	down
ENSG00000158092	NCK1	protein_coding	1.22052	3.18e-19	2.49e-18	up
ENSG00000116455	WDR77	protein_coding	-2.22425	3.32e-19	2.6e-18	down
ENSG00000166188	ZNF319	protein_coding	-1.73559	3.63e-19	2.83e-18	down
ENSG00000090776	EFNB1	protein_coding	-6.34389	3.67e-19	2.86e-18	down
ENSG00000108511	HOXB6	protein_coding	-1.28701	3.86e-19	3.01e-18	down
ENSG00000186889	TMEM17	protein_coding	-2.773	4.03e-19	3.14e-18	down
ENSG00000122574	WIPF3	protein_coding	-7.42635	4.13e-19	3.21e-18	down
ENSG00000172661	WASHC2C	protein_coding	-1.15377	4.25e-19	3.3e-18	down
ENSG00000196557	CACNA1H	protein_coding	1.21967	4.61e-19	3.56e-18	up
ENSG00000007237	GAS7	protein_coding	7.13589	4.61e-19	3.56e-18	up
ENSG00000146205	ANO7	protein_coding	7.13589	4.61e-19	3.56e-18	up
ENSG00000146233	CYP39A1	protein_coding	7.13589	4.61e-19	3.56e-18	up
ENSG00000198719	DLL1	protein_coding	7.13589	4.61e-19	3.56e-18	up
ENSG00000137814	HAUS2	protein_coding	-1.55495	4.66e-19	3.59e-18	down
ENSG00000135002	RFK	protein_coding	-1.0564	4.69e-19	3.62e-18	down
ENSG00000141012	GALNS	protein_coding	-1.04658	4.69e-19	3.62e-18	down
ENSG00000122033	MTIF3	protein_coding	1.14117	4.75e-19	3.66e-18	up
ENSG00000079482	OPHN1	protein_coding	1.68748	4.87e-19	3.74e-18	up
ENSG00000121864	ZNF639	protein_coding	1.39223	4.91e-19	3.77e-18	up
ENSG00000071575	TRIB2	protein_coding	-2.43863	4.96e-19	3.81e-18	down
ENSG00000154146	NRGN	protein_coding	-2.29091	5.02e-19	3.85e-18	down
ENSG00000157538	DSCR3	protein_coding	-1.63786	5.16e-19	3.96e-18	down
ENSG00000079931	MOXD1	protein_coding	6.0655	5.17e-19	3.96e-18	up
ENSG00000152763	WDR78	protein_coding	3.40179	5.25e-19	4.01e-18	up
ENSG00000085433	WDR47	protein_coding	1.20686	5.25e-19	4.02e-18	up
ENSG00000172264	MACROD2	protein_coding	4.55093	5.35e-19	4.09e-18	up
ENSG00000188315	C3orf62	protein_coding	-4.77999	5.39e-19	4.11e-18	down
ENSG00000160753	RUSC1	protein_coding	-1.8163	5.51e-19	4.2e-18	down
ENSG00000005059	MCUB	protein_coding	1.42065	5.58e-19	4.26e-18	up
ENSG00000036054	TBC1D23	protein_coding	1.1214	5.59e-19	4.26e-18	up
ENSG00000122390	NAA60	protein_coding	-1.37378	5.87e-19	4.47e-18	down
ENSG00000147799	ARHGAP39	protein_coding	-1.55808	6.04e-19	4.59e-18	down
ENSG00000167165	UGT1A6	protein_coding	4.18652	6.68e-19	5.07e-18	up
ENSG00000170681	CAVIN4	protein_coding	2.90111	6.79e-19	5.14e-18	up
ENSG00000131845	ZNF304	protein_coding	-7.40617	6.8e-19	5.15e-18	down
ENSG00000080224	EPHA6	protein_coding	7.11861	7.12e-19	5.38e-18	up
ENSG00000012124	CD22	protein_coding	-2.75893	7.38e-19	5.58e-18	down
ENSG00000198774	RASSF9	protein_coding	2.37988	8.68e-19	6.53e-18	up
ENSG00000105053	VRK3	protein_coding	-1.10041	9.05e-19	6.8e-18	down
ENSG00000137075	RNF38	protein_coding	-1.15199	9.58e-19	7.19e-18	down
ENSG00000185414	MRPL30	protein_coding	-1.49625	1.03e-18	7.72e-18	down
ENSG00000241484	ARHGAP8	protein_coding	7.10113	1.1e-18	8.22e-18	up
ENSG00000167487	KLHL26	protein_coding	-7.38571	1.12e-18	8.39e-18	down
ENSG00000275004	ZNF280B	protein_coding	-2.98823	1.19e-18	8.9e-18	down
ENSG00000214046	SMIM7	protein_coding	1.05915	1.21e-18	8.99e-18	up
ENSG00000166669	ATF7IP2	protein_coding	1.43506	1.22e-18	9.11e-18	up
ENSG00000141738	GRB7	protein_coding	-4.38571	1.25e-18	9.27e-18	down
ENSG00000112578	BYSL	protein_coding	-1.15138	1.26e-18	9.34e-18	down
ENSG00000171488	LRRC8C	protein_coding	-2.35596	1.26e-18	9.39e-18	down
ENSG00000163026	WDCP	protein_coding	-1.33565	1.29e-18	9.6e-18	down
ENSG00000130940	CASZ1	protein_coding	3.52118	1.32e-18	9.76e-18	up
ENSG00000125967	NECAB3	protein_coding	1.50469	1.39e-18	1.03e-17	up
ENSG00000173465	SSSCA1	protein_coding	-2.38418	1.41e-18	1.04e-17	down
ENSG00000116874	WARS2	protein_coding	-2.38418	1.41e-18	1.04e-17	down
ENSG00000116670	MAD2L2	protein_coding	-1.22767	1.42e-18	1.05e-17	down
ENSG00000020129	NCDN	protein_coding	-1.67404	1.45e-18	1.07e-17	down
ENSG00000007255	TRAPPC6A	protein_coding	-4.10442	1.63e-18	1.21e-17	down
ENSG00000140406	TLNRD1	protein_coding	-1.5713	1.7e-18	1.25e-17	down
ENSG00000188177	ZC3H6	protein_coding	2.80658	1.81e-18	1.33e-17	up
ENSG00000169016	E2F6	protein_coding	-1.18059	1.83e-18	1.34e-17	down
ENSG00000107175	CREB3	protein_coding	-1.12316	1.86e-18	1.37e-17	down
ENSG00000140057	AK7	protein_coding	1.87955	1.88e-18	1.38e-17	up
ENSG00000128408	RIBC2	protein_coding	2.00828	1.93e-18	1.41e-17	up
ENSG00000156050	FAM161B	protein_coding	-4.73755	1.95e-18	1.43e-17	down
ENSG00000138613	APH1B	protein_coding	1.1649	2.1e-18	1.54e-17	up
ENSG00000166780	C16orf45	protein_coding	-1.06378	2.15e-18	1.58e-17	down
ENSG00000109107	ALDOC	protein_coding	1.98533	2.21e-18	1.62e-17	up
ENSG00000169570	DTWD2	protein_coding	-4.36495	2.39e-18	1.74e-17	down
ENSG00000137310	TCF19	protein_coding	-1.30589	2.4e-18	1.75e-17	down
ENSG00000099624	ATP5D	protein_coding	-1.01653	2.54e-18	1.85e-17	down
ENSG00000143502	SUSD4	protein_coding	7.0655	2.63e-18	1.92e-17	up
ENSG00000154040	CABYR	protein_coding	-1.27214	2.79e-18	2.03e-17	down
ENSG00000196110	ZNF699	protein_coding	-7.34389	3.07e-18	2.22e-17	down
ENSG00000266338	NBPF15	protein_coding	1.03588	3.24e-18	2.34e-17	up
ENSG00000154803	FLCN	protein_coding	-1.25134	3.29e-18	2.38e-17	down
ENSG00000197951	ZNF71	protein_coding	-1.5306	3.53e-18	2.54e-17	down
ENSG00000181404	WASHC1	protein_coding	-6.25643	3.61e-18	2.6e-17	down
ENSG00000189283	FHIT	protein_coding	-4.71586	3.71e-18	2.66e-17	down
ENSG00000108799	EZH1	protein_coding	1.08438	3.89e-18	2.79e-17	up
ENSG00000198556	ZNF789	protein_coding	-2.33171	3.9e-18	2.79e-17	down
ENSG00000124466	LYPD3	protein_coding	7.04735	4.08e-18	2.92e-17	up
ENSG00000111328	CDK2AP1	protein_coding	-1.00546	4.19e-18	2.99e-17	down
ENSG00000081059	TCF7	protein_coding	-1.62884	4.34e-18	3.1e-17	down
ENSG00000175183	CSRP2	protein_coding	1.8642	4.34e-18	3.1e-17	up
ENSG00000198108	CHSY3	protein_coding	5.01036	4.4e-18	3.14e-17	up
ENSG00000140451	PIF1	protein_coding	1.39638	4.59e-18	3.27e-17	up
ENSG00000095637	SORBS1	protein_coding	4.48054	4.69e-18	3.34e-17	up
ENSG00000114904	NEK4	protein_coding	-1.00059	4.7e-18	3.35e-17	down
ENSG00000173653	RCE1	protein_coding	-1.99003	4.96e-18	3.52e-17	down
ENSG00000103489	XYLT1	protein_coding	-1.99003	4.96e-18	3.52e-17	down
ENSG00000177943	MAMDC4	protein_coding	2.78171	5e-18	3.55e-17	up
ENSG00000175344	CHRNA7	protein_coding	-7.32252	5.09e-18	3.6e-17	down
ENSG00000216937	CCDC7	protein_coding	1.22401	5.09e-18	3.61e-17	up
ENSG00000006015	REX1BD	protein_coding	-2.10226	5.29e-18	3.74e-17	down
ENSG00000147100	SLC16A2	protein_coding	-1.267	5.38e-18	3.81e-17	down
ENSG00000132716	DCAF8	protein_coding	-1.03187	5.8e-18	4.1e-17	down
ENSG00000154429	CCSAP	protein_coding	-1.39028	5.82e-18	4.11e-17	down
ENSG00000148450	MSRB2	protein_coding	1.37434	5.9e-18	4.16e-17	up
ENSG00000154822	PLCL2	protein_coding	-1.70764	6.29e-18	4.43e-17	down
ENSG00000074964	ARHGEF10L	protein_coding	1.0492	6.7e-18	4.71e-17	up
ENSG00000254004	ZNF260	protein_coding	-1.10958	6.95e-18	4.87e-17	down
ENSG00000074370	ATP2A3	protein_coding	1.98304	7.08e-18	4.96e-17	up
ENSG00000106003	LFNG	protein_coding	2.04791	7.12e-18	4.99e-17	up
ENSG00000165443	PHYHIPL	protein_coding	-5.23371	7.22e-18	5.06e-17	down
ENSG00000136169	SETDB2	protein_coding	-1.93254	7.55e-18	5.28e-17	down
ENSG00000102048	ASB9	protein_coding	-1.06178	7.63e-18	5.34e-17	down
ENSG00000196458	ZNF605	protein_coding	-1.36106	7.67e-18	5.36e-17	down
ENSG00000188878	FBF1	protein_coding	-3.84139	7.93e-18	5.54e-17	down
ENSG00000163040	CCDC74A	protein_coding	-2.81102	8.19e-18	5.7e-17	down
ENSG00000139737	SLAIN1	protein_coding	2.76911	8.3e-18	5.77e-17	up
ENSG00000170915	PAQR8	protein_coding	3.20301	8.4e-18	5.84e-17	up
ENSG00000178726	THBD	protein_coding	-7.30082	8.44e-18	5.86e-17	down
ENSG00000120057	SFRP5	protein_coding	-7.30082	8.44e-18	5.86e-17	down
ENSG00000243678	NME2	protein_coding	-7.30082	8.44e-18	5.86e-17	down
ENSG00000169548	ZNF280A	protein_coding	-7.30082	8.44e-18	5.86e-17	down
ENSG00000171723	GPHN	protein_coding	-1.23116	8.65e-18	6e-17	down
ENSG00000126768	TIMM17B	protein_coding	-2.15765	8.73e-18	6.05e-17	down
ENSG00000164684	ZNF704	protein_coding	1.1177	8.94e-18	6.19e-17	up
ENSG00000185100	ADSSL1	protein_coding	2.32854	9.22e-18	6.37e-17	up
ENSG00000157764	BRAF	protein_coding	-1.01085	9.47e-18	6.54e-17	down
ENSG00000115718	PROC	protein_coding	3.63434	9.5e-18	6.56e-17	up
ENSG00000007384	RHBDF1	protein_coding	-2.40699	9.54e-18	6.58e-17	down
ENSG00000116128	BCL9	protein_coding	-1.42635	9.56e-18	6.59e-17	down
ENSG00000172530	BANP	protein_coding	1.10769	9.6e-18	6.62e-17	up
ENSG00000129932	DOHH	protein_coding	-3.65852	1.02e-17	7.03e-17	down
ENSG00000057704	TMCC3	protein_coding	4.10113	1.02e-17	7.04e-17	up
ENSG00000221886	ZBED8	protein_coding	1.75822	1.04e-17	7.13e-17	up
ENSG00000024526	DEPDC1	protein_coding	-1.03403	1.13e-17	7.75e-17	down
ENSG00000197223	C1D	protein_coding	-4.04302	1.16e-17	7.91e-17	down
ENSG00000152953	STK32B	protein_coding	-1.64775	1.18e-17	8.09e-17	down
ENSG00000197037	ZSCAN25	protein_coding	-2.19894	1.19e-17	8.15e-17	down
ENSG00000167566	NCKAP5L	protein_coding	1.12658	1.19e-17	8.15e-17	up
ENSG00000100221	JOSD1	protein_coding	-1.05184	1.22e-17	8.33e-17	down
ENSG00000204175	GPRIN2	protein_coding	1.54485	1.25e-17	8.52e-17	up
ENSG00000106004	HOXA5	protein_coding	-3.50435	1.28e-17	8.69e-17	down
ENSG00000214087	ARL16	protein_coding	-1.39393	1.31e-17	8.89e-17	down
ENSG00000120616	EPC1	protein_coding	-1.00459	1.39e-17	9.41e-17	down
ENSG00000138641	HERC3	protein_coding	-7.27879	1.4e-17	9.52e-17	down
ENSG00000183172	SMDT1	protein_coding	-7.27879	1.4e-17	9.52e-17	down
ENSG00000236782	AL391650.1	protein_coding	-7.27879	1.4e-17	9.52e-17	down
ENSG00000179841	AKAP5	protein_coding	-7.27879	1.4e-17	9.52e-17	down
ENSG00000102967	DHODH	protein_coding	-1.07634	1.46e-17	9.89e-17	down
ENSG00000089847	ANKRD24	protein_coding	6.9915	1.53e-17	1.03e-16	up
ENSG00000170703	TTLL6	protein_coding	5.9334	1.63e-17	1.1e-16	up
ENSG00000156687	UNC5D	protein_coding	-1.73324	1.65e-17	1.11e-16	down
ENSG00000132950	ZMYM5	protein_coding	1.27871	1.67e-17	1.12e-16	up
ENSG00000115042	FAHD2A	protein_coding	-1.04784	1.7e-17	1.15e-16	down
ENSG00000177981	ASB8	protein_coding	1.37021	1.75e-17	1.18e-16	up
ENSG00000156136	DCK	protein_coding	-1.29037	1.75e-17	1.18e-16	down
ENSG00000221988	PPT2	protein_coding	4.08342	1.77e-17	1.19e-16	up
ENSG00000174652	ZNF266	protein_coding	2.62622	1.87e-17	1.26e-16	up
ENSG00000099998	GGT5	protein_coding	1.86984	1.91e-17	1.28e-16	up
ENSG00000147535	PLPP5	protein_coding	-1.84139	1.91e-17	1.28e-16	down
ENSG00000067992	PDK3	protein_coding	-1.28455	1.97e-17	1.32e-16	down
ENSG00000119242	CCDC92	protein_coding	1.01955	1.97e-17	1.32e-16	up
ENSG00000096092	TMEM14A	protein_coding	-1.81391	1.99e-17	1.33e-16	down
ENSG00000066735	KIF26A	protein_coding	1.8511	2.09e-17	1.4e-16	up
ENSG00000215252	GOLGA8B	protein_coding	1.13207	2.13e-17	1.42e-16	up
ENSG00000185070	FLRT2	protein_coding	3.81396	2.27e-17	1.51e-16	up
ENSG00000131196	NFATC1	protein_coding	1.13445	2.29e-17	1.53e-16	up
ENSG00000168306	ACOX2	protein_coding	-7.25643	2.34e-17	1.56e-16	down
ENSG00000105499	PLA2G4C	protein_coding	-7.25643	2.34e-17	1.56e-16	down
ENSG00000073670	ADAM11	protein_coding	-7.25643	2.34e-17	1.56e-16	down
ENSG00000244274	DBNDD2	protein_coding	6.97239	2.38e-17	1.59e-16	up
ENSG00000205754	SLCO1B7	protein_coding	6.97239	2.38e-17	1.59e-16	up
ENSG00000011009	LYPLA2	protein_coding	-1.42308	2.48e-17	1.65e-16	down
ENSG00000147471	PLPBP	protein_coding	-1.09573	2.56e-17	1.7e-16	down
ENSG00000119328	FAM206A	protein_coding	-2.3504	2.67e-17	1.77e-16	down
ENSG00000126821	SGPP1	protein_coding	-1.10531	2.67e-17	1.77e-16	down
ENSG00000187994	RINL	protein_coding	5.9135	2.69e-17	1.78e-16	up
ENSG00000171262	FAM98B	protein_coding	-1.00352	2.87e-17	1.9e-16	down
ENSG00000091157	WDR7	protein_coding	-1.13632	2.92e-17	1.94e-16	down
ENSG00000214029	ZNF891	protein_coding	-1.63172	2.97e-17	1.97e-16	down
ENSG00000104774	MAN2B1	protein_coding	1.19564	3.09e-17	2.04e-16	up
ENSG00000125089	SH3TC1	protein_coding	1.41944	3.19e-17	2.11e-16	up
ENSG00000143469	SYT14	protein_coding	-4.27879	3.23e-17	2.13e-16	down
ENSG00000175155	YPEL2	protein_coding	1.35444	3.33e-17	2.2e-16	up
ENSG00000175866	BAIAP2	protein_coding	-1.285	3.4e-17	2.24e-16	down
ENSG00000116678	LEPR	protein_coding	2.66957	3.44e-17	2.27e-16	up
ENSG00000106484	MEST	protein_coding	-1.6022	3.45e-17	2.28e-16	down
ENSG00000180318	ALX1	protein_coding	1.58379	3.62e-17	2.38e-16	up
ENSG00000009709	PAX7	protein_coding	1.8928	3.62e-17	2.38e-16	up
ENSG00000159885	ZNF222	protein_coding	-6.16332	3.64e-17	2.39e-16	down
ENSG00000123297	TSFM	protein_coding	-1.87114	3.7e-17	2.43e-16	down
ENSG00000149591	TAGLN	protein_coding	6.95303	3.72e-17	2.44e-16	up
ENSG00000198753	PLXNB3	protein_coding	6.95303	3.72e-17	2.44e-16	up
ENSG00000059378	PARP12	protein_coding	-7.23371	3.9e-17	2.56e-16	down
ENSG00000189114	BLOC1S3	protein_coding	1.17242	4.13e-17	2.7e-16	up
ENSG00000178188	SH2B1	protein_coding	1.14284	4.37e-17	2.86e-16	up
ENSG00000185112	FAM43A	protein_coding	-5.16332	4.76e-17	3.11e-16	down
ENSG00000197119	SLC25A29	protein_coding	1.30897	4.89e-17	3.19e-16	up
ENSG00000132024	CC2D1A	protein_coding	-1.13482	5.02e-17	3.28e-16	down
ENSG00000165118	C9orf64	protein_coding	-1.10988	5.13e-17	3.34e-16	down
ENSG00000176108	CHMP6	protein_coding	-1.74546	5.44e-17	3.54e-16	down
ENSG00000157542	KCNJ6	protein_coding	-3.33443	5.55e-17	3.61e-16	down
ENSG00000163462	TRIM46	protein_coding	6.9334	5.8e-17	3.76e-16	up
ENSG00000203724	C1orf53	protein_coding	2.21866	5.98e-17	3.87e-16	up
ENSG00000185163	DDX51	protein_coding	-1.2979	6.09e-17	3.94e-16	down
ENSG00000137166	FOXP4	protein_coding	-1.07688	6.32e-17	4.09e-16	down
ENSG00000133863	TEX15	protein_coding	-7.21062	6.51e-17	4.2e-16	down
ENSG00000155729	KCTD18	protein_coding	1.41495	6.55e-17	4.23e-16	up
ENSG00000163171	CDC42EP3	protein_coding	-1.20997	6.65e-17	4.29e-16	down
ENSG00000166920	C15orf48	protein_coding	3.1435	6.95e-17	4.48e-16	up
ENSG00000167645	YIF1B	protein_coding	-1.98978	7.09e-17	4.56e-16	down
ENSG00000166311	SMPD1	protein_coding	-3.59882	7.13e-17	4.59e-16	down
ENSG00000204149	AGAP6	protein_coding	1.89653	7.58e-17	4.86e-16	up
ENSG00000159917	ZNF235	protein_coding	-1.78589	8.6e-17	5.5e-16	down
ENSG00000198715	GLMP	protein_coding	-1.60288	9.05e-17	5.79e-16	down
ENSG00000092208	GEMIN2	protein_coding	1.77528	9.06e-17	5.79e-16	up
ENSG00000149922	TBX6	protein_coding	6.9135	9.06e-17	5.79e-16	up
ENSG00000134049	IER3IP1	protein_coding	-1.62017	9.54e-17	6.09e-16	down
ENSG00000145362	ANK2	protein_coding	1.11508	9.94e-17	6.34e-16	up
ENSG00000197982	C1orf122	protein_coding	-1.46233	1.02e-16	6.49e-16	down
ENSG00000141441	GAREM1	protein_coding	1.60669	1.05e-16	6.68e-16	up
ENSG00000165698	SPACA9	protein_coding	-7.18716	1.09e-16	6.92e-16	down
ENSG00000163389	POGLUT1	protein_coding	-1.38736	1.15e-16	7.29e-16	down
ENSG00000104490	NCALD	protein_coding	1.37858	1.17e-16	7.42e-16	up
ENSG00000124279	FASTKD3	protein_coding	1.03462	1.17e-16	7.44e-16	up
ENSG00000065802	ASB1	protein_coding	-1.048	1.17e-16	7.44e-16	down
ENSG00000189050	RNFT1	protein_coding	-3.20128	1.22e-16	7.71e-16	down
ENSG00000138336	TET1	protein_coding	-2.45521	1.25e-16	7.91e-16	down
ENSG00000136010	ALDH1L2	protein_coding	1.11346	1.43e-16	9.04e-16	up
ENSG00000009780	FAM76A	protein_coding	-3.01131	1.49e-16	9.4e-16	down
ENSG00000137413	TAF8	protein_coding	-1.00267	1.52e-16	9.58e-16	down
ENSG00000204128	C2orf72	protein_coding	1.49303	1.62e-16	1.02e-15	up
ENSG00000178467	P4HTM	protein_coding	1.31827	1.64e-16	1.03e-15	up
ENSG00000171931	FBXW10	protein_coding	1.81069	1.65e-16	1.04e-15	up
ENSG00000163867	ZMYM6	protein_coding	-2.79248	1.69e-16	1.06e-15	down
ENSG00000164463	CREBRF	protein_coding	1.20413	1.74e-16	1.09e-15	up
ENSG00000123552	USP45	protein_coding	1.01688	1.76e-16	1.1e-15	up
ENSG00000273604	EPOP	protein_coding	-1.53988	1.8e-16	1.13e-15	down
ENSG00000114166	KAT2B	protein_coding	1.07298	1.82e-16	1.14e-15	up
ENSG00000105270	CLIP3	protein_coding	-7.16332	1.82e-16	1.14e-15	down
ENSG00000138400	MDH1B	protein_coding	-7.16332	1.82e-16	1.14e-15	down
ENSG00000245680	ZNF585B	protein_coding	-7.16332	1.82e-16	1.14e-15	down
ENSG00000196967	ZNF585A	protein_coding	-7.16332	1.82e-16	1.14e-15	down
ENSG00000170837	GPR27	protein_coding	-7.16332	1.82e-16	1.14e-15	down
ENSG00000166925	TSC22D4	protein_coding	-1.18034	2.03e-16	1.27e-15	down
ENSG00000166896	ATP23	protein_coding	-3.73755	2.05e-16	1.28e-15	down
ENSG00000121406	ZNF549	protein_coding	-3.73755	2.05e-16	1.28e-15	down
ENSG00000214226	C17orf67	protein_coding	-6.08932	2.09e-16	1.3e-15	down
ENSG00000104859	CLASRP	protein_coding	1.03742	2.14e-16	1.33e-15	up
ENSG00000164758	MED30	protein_coding	1.74357	2.16e-16	1.34e-15	up
ENSG00000070759	TESK2	protein_coding	6.87286	2.22e-16	1.38e-15	up
ENSG00000147676	MAL2	protein_coding	6.87286	2.22e-16	1.38e-15	up
ENSG00000182957	SPATA13	protein_coding	-1.69571	2.24e-16	1.39e-15	down
ENSG00000146038	DCDC2	protein_coding	-1.76691	2.26e-16	1.4e-15	down
ENSG00000153767	GTF2E1	protein_coding	-1.05084	2.28e-16	1.41e-15	down
ENSG00000198131	ZNF544	protein_coding	-2.18243	2.48e-16	1.53e-15	down
ENSG00000152402	GUCY1A2	protein_coding	1.01488	2.51e-16	1.55e-15	up
ENSG00000102901	CENPT	protein_coding	-1.55845	2.52e-16	1.56e-15	down
ENSG00000153157	SYCP2L	protein_coding	1.78491	2.67e-16	1.65e-15	up
ENSG00000176542	USF3	protein_coding	-1.01989	2.71e-16	1.67e-15	down
ENSG00000242612	DECR2	protein_coding	-2.56309	2.77e-16	1.71e-15	down
ENSG00000164603	BMT2	protein_coding	-1.80239	2.8e-16	1.72e-15	down
ENSG00000198088	NUP62CL	protein_coding	1.00122	2.83e-16	1.74e-15	up
ENSG00000073050	XRCC1	protein_coding	-1.17513	2.92e-16	1.8e-15	down
ENSG00000170537	TMC7	protein_coding	2.21389	3.03e-16	1.86e-15	up
ENSG00000183072	NKX2-5	protein_coding	-7.13907	3.06e-16	1.88e-15	down
ENSG00000158156	XKR8	protein_coding	-7.13907	3.06e-16	1.88e-15	down
ENSG00000186020	ZNF529	protein_coding	-7.13907	3.06e-16	1.88e-15	down
ENSG00000136842	TMOD1	protein_coding	-7.13907	3.06e-16	1.88e-15	down
ENSG00000100099	HPS4	protein_coding	-1.14521	3.14e-16	1.93e-15	down
ENSG00000260027	HOXB7	protein_coding	-1.2683	3.22e-16	1.98e-15	down
ENSG00000104884	ERCC2	protein_coding	1.05628	3.35e-16	2.05e-15	up
ENSG00000124802	EEF1E1	protein_coding	1.36806	3.36e-16	2.06e-15	up
ENSG00000185477	GPRIN3	protein_coding	-1.20788	3.41e-16	2.09e-15	down
ENSG00000106789	CORO2A	protein_coding	2.11797	3.47e-16	2.12e-15	up
ENSG00000157326	DHRS4	protein_coding	-1.23388	3.56e-16	2.18e-15	down
ENSG00000152061	RABGAP1L	protein_coding	1.05808	3.63e-16	2.21e-15	up
ENSG00000181649	PHLDA2	protein_coding	-1.5354	3.63e-16	2.22e-15	down
ENSG00000006625	GGCT	protein_coding	-2.14772	3.64e-16	2.22e-15	down
ENSG00000169249	ZRSR2	protein_coding	-1.70894	3.65e-16	2.22e-15	down
ENSG00000165914	TTC7B	protein_coding	1.20186	3.66e-16	2.23e-15	up
ENSG00000186017	ZNF566	protein_coding	-1.25643	4.02e-16	2.45e-15	down
ENSG00000158006	PAFAH2	protein_coding	1.3077	4.61e-16	2.79e-15	up
ENSG00000134215	VAV3	protein_coding	1.82253	4.83e-16	2.92e-15	up
ENSG00000153832	FBXO36	protein_coding	2.05552	4.86e-16	2.95e-15	up
ENSG00000243943	ZNF512	protein_coding	-1.22819	5.18e-16	3.14e-15	down
ENSG00000131944	FAAP24	protein_coding	-1.86261	5.26e-16	3.18e-15	down
ENSG00000131981	LGALS3	protein_coding	1.14721	5.61e-16	3.39e-15	up
ENSG00000027075	PRKCH	protein_coding	-1.20715	5.89e-16	3.55e-15	down
ENSG00000171097	KYAT1	protein_coding	1.64305	6.13e-16	3.69e-15	up
ENSG00000171428	NAT1	protein_coding	1.8532	6.15e-16	3.7e-15	up
ENSG00000103024	NME3	protein_coding	-6.03779	6.76e-16	4.06e-15	down
ENSG00000109680	TBC1D19	protein_coding	2.59157	6.78e-16	4.08e-15	up
ENSG00000100505	TRIM9	protein_coding	1.53084	7.11e-16	4.26e-15	up
ENSG00000152784	PRDM8	protein_coding	2.65046	7.65e-16	4.58e-15	up
ENSG00000165886	UBTD1	protein_coding	-1.26248	8.18e-16	4.89e-15	down
ENSG00000166856	GPR182	protein_coding	6.80966	8.59e-16	5.13e-15	up
ENSG00000014257	ACPP	protein_coding	6.80966	8.59e-16	5.13e-15	up
ENSG00000176182	MYPOP	protein_coding	-2.17981	8.61e-16	5.14e-15	down
ENSG00000136002	ARHGEF4	protein_coding	-1.85204	8.65e-16	5.16e-15	down
ENSG00000204410	MSH5	protein_coding	-7.08932	8.68e-16	5.17e-15	down
ENSG00000100726	TELO2	protein_coding	-1.64762	8.81e-16	5.24e-15	down
ENSG00000099139	PCSK5	protein_coding	4.80966	9.26e-16	5.5e-15	up
ENSG00000113356	POLR3G	protein_coding	-1.49459	9.45e-16	5.61e-15	down
ENSG00000186577	SMIM29	protein_coding	-2.57835	9.5e-16	5.63e-15	down
ENSG00000141524	TMC6	protein_coding	-1.71347	9.51e-16	5.64e-15	down
ENSG00000172183	ISG20	protein_coding	1.9229	9.52e-16	5.64e-15	up
ENSG00000213949	ITGA1	protein_coding	2.9608	9.77e-16	5.79e-15	up
ENSG00000179023	KLHDC7A	protein_coding	1.46989	9.88e-16	5.85e-15	up
ENSG00000179546	HTR1D	protein_coding	1.46989	9.88e-16	5.85e-15	up
ENSG00000136895	GARNL3	protein_coding	1.47838	9.99e-16	5.91e-15	up
ENSG00000137802	MAPKBP1	protein_coding	1.50512	1.02e-15	6.03e-15	up
ENSG00000154719	MRPL39	protein_coding	-1.15867	1.13e-15	6.67e-15	down
ENSG00000103449	SALL1	protein_coding	-1.9483	1.14e-15	6.7e-15	down
ENSG00000240065	PSMB9	protein_coding	-6.01131	1.22e-15	7.15e-15	down
ENSG00000198915	RASGEF1A	protein_coding	2.24993	1.23e-15	7.22e-15	up
ENSG00000196937	FAM3C	protein_coding	-1.15406	1.24e-15	7.26e-15	down
ENSG00000137766	UNC13C	protein_coding	6.78797	1.35e-15	7.92e-15	up
ENSG00000169862	CTNND2	protein_coding	6.78797	1.35e-15	7.92e-15	up
ENSG00000119042	SATB2	protein_coding	1.05779	1.35e-15	7.93e-15	up
ENSG00000197279	ZNF165	protein_coding	3.9334	1.4e-15	8.21e-15	up
ENSG00000174669	SLC29A2	protein_coding	1.52708	1.48e-15	8.65e-15	up
ENSG00000104915	STX10	protein_coding	-1.24445	1.49e-15	8.67e-15	down
ENSG00000196227	FAM217B	protein_coding	-1.22728	1.55e-15	9.01e-15	down
ENSG00000132205	EMILIN2	protein_coding	-4.13907	1.62e-15	9.46e-15	down
ENSG00000161647	MPP3	protein_coding	-1.08704	1.63e-15	9.47e-15	down
ENSG00000197766	CFD	protein_coding	-2.19054	1.74e-15	1.01e-14	down
ENSG00000136425	CIB2	protein_coding	1.77834	1.77e-15	1.03e-14	up
ENSG00000204386	NEU1	protein_coding	-2.93825	1.78e-15	1.03e-14	down
ENSG00000000457	SCYL3	protein_coding	1.29147	1.79e-15	1.04e-14	up
ENSG00000068394	GPKOW	protein_coding	-1.00782	1.82e-15	1.05e-14	down
ENSG00000150967	ABCB9	protein_coding	1.64661	1.84e-15	1.06e-14	up
ENSG00000204531	POU5F1	protein_coding	4.26714	1.88e-15	1.09e-14	up
ENSG00000153487	ING1	protein_coding	1.43303	1.91e-15	1.11e-14	up
ENSG00000162971	TYW5	protein_coding	-1.34049	1.96e-15	1.13e-14	down
ENSG00000188997	KCTD21	protein_coding	1.60811	1.99e-15	1.15e-14	up
ENSG00000213903	LTB4R	protein_coding	-1.89887	2.07e-15	1.19e-14	down
ENSG00000167523	SPATA33	protein_coding	1.47397	2.07e-15	1.19e-14	up
ENSG00000108932	SLC16A6	protein_coding	-1.0124	2.1e-15	1.21e-14	down
ENSG00000184898	RBM43	protein_coding	1.56174	2.11e-15	1.21e-14	up
ENSG00000249115	HAUS5	protein_coding	-1.2052	2.31e-15	1.32e-14	down
ENSG00000047365	ARAP2	protein_coding	-7.03779	2.48e-15	1.42e-14	down
ENSG00000163923	RPL39L	protein_coding	-1.17027	2.58e-15	1.47e-14	down
ENSG00000175137	SH3BP5L	protein_coding	1.04254	2.66e-15	1.52e-14	up
ENSG00000175105	ZNF654	protein_coding	-1.12655	2.68e-15	1.53e-14	down
ENSG00000164978	NUDT2	protein_coding	1.63888	2.71e-15	1.54e-14	up
ENSG00000166529	ZSCAN21	protein_coding	1.62574	2.78e-15	1.58e-14	up
ENSG00000100532	CGRRF1	protein_coding	-1.38526	2.98e-15	1.69e-14	down
ENSG00000128739	SNRPN	protein_coding	1.73516	3e-15	1.71e-14	up
ENSG00000105072	C19orf44	protein_coding	-1.58279	3.12e-15	1.77e-14	down
ENSG00000149328	GLB1L2	protein_coding	-1.75212	3.16e-15	1.79e-14	down
ENSG00000132434	LANCL2	protein_coding	-1.43598	3.23e-15	1.83e-14	down
ENSG00000244045	TMEM199	protein_coding	-1.53653	3.24e-15	1.84e-14	down
ENSG00000160285	LSS	protein_coding	-1.13001	3.24e-15	1.84e-14	down
ENSG00000257341	AL928654.4	protein_coding	6.74357	3.36e-15	1.9e-14	up
ENSG00000137171	KLC4	protein_coding	1.89452	3.39e-15	1.92e-14	up
ENSG00000251664	PCDHA12	protein_coding	-2.70709	3.46e-15	1.95e-14	down
ENSG00000139190	VAMP1	protein_coding	1.79802	3.48e-15	1.96e-14	up
ENSG00000100258	LMF2	protein_coding	-1.15107	3.67e-15	2.07e-14	down
ENSG00000172197	MBOAT1	protein_coding	-2.11772	3.7e-15	2.09e-14	down
ENSG00000145743	FBXL17	protein_coding	-1.66194	3.8e-15	2.14e-14	down
ENSG00000163482	STK36	protein_coding	1.17939	3.8e-15	2.14e-14	up
ENSG00000198832	SELENOM	protein_coding	1.09768	3.81e-15	2.14e-14	up
ENSG00000173535	TNFRSF10C	protein_coding	-3.32252	4.13e-15	2.32e-14	down
ENSG00000064787	BCAS1	protein_coding	2.74357	4.17e-15	2.34e-14	up
ENSG00000108813	DLX4	protein_coding	-7.01131	4.2e-15	2.36e-14	down
ENSG00000103742	IGDCC4	protein_coding	-7.01131	4.2e-15	2.36e-14	down
ENSG00000141642	ELAC1	protein_coding	-7.01131	4.2e-15	2.36e-14	down
ENSG00000240972	MIF	protein_coding	-1.16896	4.44e-15	2.49e-14	down
ENSG00000133640	LRRIQ1	protein_coding	2.8233	4.46e-15	2.49e-14	up
ENSG00000159184	HOXB13	protein_coding	1.7267	4.47e-15	2.5e-14	up
ENSG00000126005	MMP24OS	protein_coding	-1.37799	4.49e-15	2.51e-14	down
ENSG00000144741	SLC25A26	protein_coding	-1.55666	4.55e-15	2.54e-14	down
ENSG00000117791	2022-03-02	protein_coding	1.90863	4.66e-15	2.6e-14	up
ENSG00000111252	SH2B3	protein_coding	-1.25643	4.7e-15	2.62e-14	down
ENSG00000010704	HFE	protein_coding	-1.01925	4.76e-15	2.65e-14	down
ENSG00000159263	SIM2	protein_coding	1.00885	4.97e-15	2.77e-14	up
ENSG00000167685	ZNF444	protein_coding	-1.35191	5.12e-15	2.85e-14	down
ENSG00000213799	ZNF845	protein_coding	-2.48423	5.14e-15	2.86e-14	down
ENSG00000183475	ASB7	protein_coding	-1.0394	5.21e-15	2.9e-14	down
ENSG00000198223	CSF2RA	protein_coding	-3.62566	5.29e-15	2.94e-14	down
ENSG00000249222	ATP5L2	protein_coding	6.72085	5.31e-15	2.95e-14	up
ENSG00000106328	FSCN3	protein_coding	6.72085	5.31e-15	2.95e-14	up
ENSG00000196459	TRAPPC2	protein_coding	-1.4761	5.86e-15	3.24e-14	down
ENSG00000066923	STAG3	protein_coding	1.23316	6.18e-15	3.42e-14	up
ENSG00000076716	GPC4	protein_coding	3.4254	6.24e-15	3.45e-14	up
ENSG00000275111	ZNF2	protein_coding	1.56213	6.34e-15	3.5e-14	up
ENSG00000133597	ADCK2	protein_coding	1.23739	6.54e-15	3.61e-14	up
ENSG00000124067	SLC12A4	protein_coding	-1.0922	6.55e-15	3.62e-14	down
ENSG00000243335	KCTD7	protein_coding	-1.40928	6.61e-15	3.65e-14	down
ENSG00000165055	METTL2B	protein_coding	-1.28314	6.83e-15	3.77e-14	down
ENSG00000132563	REEP2	protein_coding	-6.98435	7.13e-15	3.92e-14	down
ENSG00000188785	ZNF548	protein_coding	-6.98435	7.13e-15	3.92e-14	down
ENSG00000149292	TTC12	protein_coding	1.79943	7.32e-15	4.02e-14	up
ENSG00000198873	GRK5	protein_coding	-4.95687	7.62e-15	4.18e-14	down
ENSG00000181396	OGFOD3	protein_coding	-1.38061	7.72e-15	4.23e-14	down
ENSG00000272031	ANKRD34A	protein_coding	4.72085	8.01e-15	4.39e-14	up
ENSG00000114388	NPRL2	protein_coding	-1.25643	8.13e-15	4.45e-14	down
ENSG00000138785	INTS12	protein_coding	-1.70573	8.15e-15	4.46e-14	down
ENSG00000166275	BORCS7	protein_coding	-1.73151	8.22e-15	4.5e-14	down
ENSG00000100593	ISM2	protein_coding	6.69777	8.4e-15	4.59e-14	up
ENSG00000124785	NRN1	protein_coding	6.69777	8.4e-15	4.59e-14	up
ENSG00000169252	ADRB2	protein_coding	6.69777	8.4e-15	4.59e-14	up
ENSG00000182287	AP1S2	protein_coding	-1.49287	8.44e-15	4.61e-14	down
ENSG00000007520	TSR3	protein_coding	-1.0215	9.31e-15	5.07e-14	down
ENSG00000134248	LAMTOR5	protein_coding	-1.19753	9.95e-15	5.4e-14	down
ENSG00000181315	ZNF322	protein_coding	2.64305	1.04e-14	5.62e-14	up
ENSG00000198841	KTI12	protein_coding	-2.17396	1.04e-14	5.65e-14	down
ENSG00000168061	SAC3D1	protein_coding	-1.91539	1.08e-14	5.84e-14	down
ENSG00000066583	ISOC1	protein_coding	-1.3212	1.12e-14	6.07e-14	down
ENSG00000153933	DGKE	protein_coding	-1.62726	1.18e-14	6.39e-14	down
ENSG00000168970	JMJD7-PLA2G	protein_coding	3.24	1.2e-14	6.49e-14	up
ENSG00000204947	ZNF425	protein_coding	-6.95687	1.21e-14	6.55e-14	down
ENSG00000020181	ADGRA2	protein_coding	-3.42635	1.25e-14	6.75e-14	down
ENSG00000153904	DDAH1	protein_coding	-1.74828	1.33e-14	7.15e-14	down
ENSG00000197147	LRRC8B	protein_coding	-1.92962	1.33e-14	7.16e-14	down
ENSG00000138650	PCDH10	protein_coding	6.67431	1.33e-14	7.17e-14	up
ENSG00000128710	HOXD10	protein_coding	1.51495	1.34e-14	7.22e-14	up
ENSG00000105173	CCNE1	protein_coding	-1.07797	1.4e-14	7.51e-14	down
ENSG00000188428	BLOC1S5	protein_coding	-4.92885	1.44e-14	7.75e-14	down
ENSG00000099256	PRTFDC1	protein_coding	-4.92885	1.44e-14	7.75e-14	down
ENSG00000184305	CCSER1	protein_coding	2.39758	1.48e-14	7.93e-14	up
ENSG00000147255	IGSF1	protein_coding	2.303	1.57e-14	8.41e-14	up
ENSG00000146143	PRIM2	protein_coding	-1.1707	1.58e-14	8.48e-14	down
ENSG00000196369	SRGAP2B	protein_coding	1.78105	1.66e-14	8.86e-14	up
ENSG00000143224	PPOX	protein_coding	2.11281	1.81e-14	9.65e-14	up
ENSG00000121690	DEPDC7	protein_coding	1.45093	1.82e-14	9.69e-14	up
ENSG00000184060	ADAP2	protein_coding	1.85578	1.82e-14	9.69e-14	up
ENSG00000196284	SUPT3H	protein_coding	2.02211	1.88e-14	1e-13	up
ENSG00000103811	CTSH	protein_coding	-1.86524	1.92e-14	1.02e-13	down
ENSG00000128242	GAL3ST1	protein_coding	1.83346	1.98e-14	1.06e-13	up
ENSG00000164162	ANAPC10	protein_coding	-1.28417	2.04e-14	1.08e-13	down
ENSG00000154760	SLFN13	protein_coding	-6.92885	2.07e-14	1.1e-13	down
ENSG00000118263	KLF7	protein_coding	1.16521	2.12e-14	1.12e-13	up
ENSG00000173511	VEGFB	protein_coding	1.18779	2.17e-14	1.15e-13	up
ENSG00000155158	TTC39B	protein_coding	1.69235	2.18e-14	1.15e-13	up
ENSG00000180287	PLD5	protein_coding	1.21633	2.3e-14	1.22e-13	up
ENSG00000188372	ZP3	protein_coding	1.32854	2.31e-14	1.22e-13	up
ENSG00000077585	GPR137B	protein_coding	-1.2917	2.39e-14	1.26e-13	down
ENSG00000142669	SH3BGRL3	protein_coding	-1.55105	2.42e-14	1.27e-13	down
ENSG00000179397	CATSPERE	protein_coding	2.55093	2.45e-14	1.29e-13	up
ENSG00000196353	CPNE4	protein_coding	2.20924	2.49e-14	1.31e-13	up
ENSG00000104885	DOT1L	protein_coding	-1.11441	2.53e-14	1.33e-13	down
ENSG00000186907	RTN4RL2	protein_coding	1.12022	2.57e-14	1.35e-13	up
ENSG00000125249	RAP2A	protein_coding	1.01296	2.6e-14	1.36e-13	up
ENSG00000170412	GPRC5C	protein_coding	-2.1215	2.61e-14	1.37e-13	down
ENSG00000150456	EEF1AKMT1	protein_coding	1.57894	2.72e-14	1.43e-13	up
ENSG00000168301	KCTD6	protein_coding	-1.93199	2.73e-14	1.43e-13	down
ENSG00000152439	ZNF773	protein_coding	-4.90028	2.74e-14	1.44e-13	down
ENSG00000196368	NUDT11	protein_coding	2.75988	3.42e-14	1.79e-13	up
ENSG00000173040	EVC2	protein_coding	-6.90028	3.53e-14	1.84e-13	down
ENSG00000115137	DNAJC27	protein_coding	-2.57835	3.63e-14	1.89e-13	down
ENSG00000085563	ABCB1	protein_coding	3.0655	3.67e-14	1.92e-13	up
ENSG00000110801	PSMD9	protein_coding	-2.30479	3.7e-14	1.93e-13	down
ENSG00000170417	TMEM182	protein_coding	-3.55411	3.71e-14	1.93e-13	down
ENSG00000198435	NRARP	protein_coding	2.94869	3.72e-14	1.94e-13	up
ENSG00000076706	MCAM	protein_coding	2.94869	3.72e-14	1.94e-13	up
ENSG00000115998	C2orf42	protein_coding	-1.79595	4.29e-14	2.23e-13	down
ENSG00000113812	ACTR8	protein_coding	-1.09567	4.52e-14	2.34e-13	down
ENSG00000137502	RAB30	protein_coding	1.99991	4.52e-14	2.34e-13	up
ENSG00000198960	ARMCX6	protein_coding	-1.59812	4.64e-14	2.41e-13	down
ENSG00000139826	ABHD13	protein_coding	-2.37744	4.67e-14	2.42e-13	down
ENSG00000066651	TRMT11	protein_coding	-1.09137	4.87e-14	2.52e-13	down
ENSG00000143630	HCN3	protein_coding	1.79282	4.89e-14	2.53e-13	up
ENSG00000113083	LOX	protein_coding	1.65918	4.97e-14	2.57e-13	up
ENSG00000021645	NRXN3	protein_coding	4.13589	5.04e-14	2.6e-13	up
ENSG00000125703	ATG4C	protein_coding	-1.84139	5.19e-14	2.68e-13	down
ENSG00000179242	CDH4	protein_coding	5.57646	5.28e-14	2.72e-13	up
ENSG00000092421	SEMA6A	protein_coding	5.57646	5.28e-14	2.72e-13	up
ENSG00000144847	IGSF11	protein_coding	6.60155	5.34e-14	2.75e-13	up
ENSG00000283632	EXOC3L2	protein_coding	6.60155	5.34e-14	2.75e-13	up
ENSG00000166822	TMEM170A	protein_coding	-1.2058	5.55e-14	2.85e-13	down
ENSG00000168528	SERINC2	protein_coding	1.55093	5.8e-14	2.98e-13	up
ENSG00000130827	PLXNA3	protein_coding	1.94088	5.84e-14	3e-13	up
ENSG00000134253	TRIM45	protein_coding	-6.87114	6.03e-14	3.09e-13	down
ENSG00000221916	C19orf73	protein_coding	-6.87114	6.03e-14	3.09e-13	down
ENSG00000204611	ZNF616	protein_coding	-6.87114	6.03e-14	3.09e-13	down
ENSG00000174851	YIF1A	protein_coding	-1.0362	6.14e-14	3.14e-13	down
ENSG00000136866	ZFP37	protein_coding	3.04735	6.21e-14	3.17e-13	up
ENSG00000173409	ARV1	protein_coding	-1.00799	6.29e-14	3.21e-13	down
ENSG00000175764	TTLL11	protein_coding	3.78797	6.46e-14	3.3e-13	up
ENSG00000137731	FXYD2	protein_coding	2.52118	6.54e-14	3.34e-13	up
ENSG00000156463	SH3RF2	protein_coding	-2.90552	6.91e-14	3.53e-13	down
ENSG00000174132	FAM174A	protein_coding	-2.32354	7.34e-14	3.74e-13	down
ENSG00000169184	MN1	protein_coding	2.04223	8.11e-14	4.12e-13	up
ENSG00000137825	ITPKA	protein_coding	-3.98435	8.25e-14	4.18e-13	down
ENSG00000116717	GADD45A	protein_coding	-1.50665	8.32e-14	4.22e-13	down
ENSG00000130363	RSPH3	protein_coding	1.50911	8.43e-14	4.27e-13	up
ENSG00000185453	ZSWIM9	protein_coding	-1.65402	8.48e-14	4.29e-13	down
ENSG00000165091	TMC1	protein_coding	6.57646	8.5e-14	4.3e-13	up
ENSG00000273802	HIST1H2BG	protein_coding	6.57646	8.5e-14	4.3e-13	up
ENSG00000115828	QPCT	protein_coding	-1.0733	8.52e-14	4.31e-13	down
ENSG00000077454	LRCH4	protein_coding	-3.35596	8.59e-14	4.34e-13	down
ENSG00000169991	IFFO2	protein_coding	1.05024	8.67e-14	4.38e-13	up
ENSG00000153443	UBALD1	protein_coding	-1.10103	8.72e-14	4.4e-13	down
ENSG00000106009	BRAT1	protein_coding	-1.17677	8.91e-14	4.48e-13	down
ENSG00000158715	SLC45A3	protein_coding	3.32854	9.17e-14	4.61e-13	up
ENSG00000099377	HSD3B7	protein_coding	-1.92156	9.32e-14	4.69e-13	down
ENSG00000152942	RAD17	protein_coding	-1.05068	9.85e-14	4.95e-13	down
ENSG00000214776	AC092821.1	protein_coding	-4.84139	9.9e-14	4.97e-13	down
ENSG00000163393	SLC22A15	protein_coding	2.25053	1.02e-13	5.1e-13	up
ENSG00000023608	SNAPC1	protein_coding	1.18568	1.02e-13	5.11e-13	up
ENSG00000157617	C2CD2	protein_coding	-1.38418	1.02e-13	5.11e-13	down
ENSG00000197457	STMN3	protein_coding	-6.84139	1.03e-13	5.18e-13	down
ENSG00000197757	HOXC6	protein_coding	-6.84139	1.03e-13	5.18e-13	down
ENSG00000219438	FAM19A5	protein_coding	-6.84139	1.03e-13	5.18e-13	down
ENSG00000165171	METTL27	protein_coding	-6.84139	1.03e-13	5.18e-13	down
ENSG00000127564	PKMYT1	protein_coding	-1.07618	1.04e-13	5.19e-13	down
ENSG00000097046	CDC7	protein_coding	-1.0333	1.05e-13	5.22e-13	down
ENSG00000140807	NKD1	protein_coding	-1.74185	1.15e-13	5.71e-13	down
ENSG00000153574	RPIA	protein_coding	-1.57835	1.15e-13	5.72e-13	down
ENSG00000266173	STRADA	protein_coding	1.47056	1.18e-13	5.89e-13	up
ENSG00000164181	ELOVL7	protein_coding	-2.97889	1.22e-13	6.06e-13	down
ENSG00000220205	VAMP2	protein_coding	1.53499	1.22e-13	6.07e-13	up
ENSG00000112511	PHF1	protein_coding	-2.59746	1.24e-13	6.18e-13	down
ENSG00000135828	RNASEL	protein_coding	-2.59746	1.24e-13	6.18e-13	down
ENSG00000232434	C9orf172	protein_coding	1.73405	1.25e-13	6.19e-13	up
ENSG00000140987	ZSCAN32	protein_coding	1.36248	1.25e-13	6.22e-13	up
ENSG00000273748	AL592183.1	protein_coding	2.20301	1.27e-13	6.3e-13	up
ENSG00000146476	ARMT1	protein_coding	-1.18696	1.28e-13	6.34e-13	down
ENSG00000168447	SCNN1B	protein_coding	6.55093	1.36e-13	6.73e-13	up
ENSG00000105963	ADAP1	protein_coding	6.55093	1.36e-13	6.73e-13	up
ENSG00000142409	ZNF787	protein_coding	-1.07488	1.36e-13	6.73e-13	down
ENSG00000204315	FKBPL	protein_coding	1.99733	1.45e-13	7.19e-13	up
ENSG00000105204	DYRK1B	protein_coding	1.05212	1.46e-13	7.22e-13	up
ENSG00000173175	ADCY5	protein_coding	5.52493	1.48e-13	7.31e-13	up
ENSG00000174938	SEZ6L2	protein_coding	1.16391	1.54e-13	7.59e-13	up
ENSG00000153234	NR4A2	protein_coding	-3.95687	1.59e-13	7.82e-13	down
ENSG00000115526	CHST10	protein_coding	-1.12492	1.61e-13	7.91e-13	down
ENSG00000116793	PHTF1	protein_coding	-1.45806	1.61e-13	7.92e-13	down
ENSG00000112394	SLC16A10	protein_coding	2.23711	1.62e-13	7.96e-13	up
ENSG00000234616	JRK	protein_coding	1.02307	1.74e-13	8.55e-13	up
ENSG00000162804	SNED1	protein_coding	2.89558	1.76e-13	8.62e-13	up
ENSG00000120318	ARAP3	protein_coding	1.52695	1.76e-13	8.65e-13	up
ENSG00000108387	2022-09-04	protein_coding	-6.81102	1.78e-13	8.71e-13	down
ENSG00000152766	ANKRD22	protein_coding	-6.81102	1.78e-13	8.71e-13	down
ENSG00000172007	RAB33B	protein_coding	-1.70184	1.83e-13	8.96e-13	down
ENSG00000099860	GADD45B	protein_coding	1.84161	1.85e-13	9.04e-13	up
ENSG00000203727	SAMD5	protein_coding	1.13653	1.99e-13	9.69e-13	up
ENSG00000115657	ABCB6	protein_coding	6.52493	2.17e-13	1.06e-12	up
ENSG00000147027	TMEM47	protein_coding	-4.28617	2.31e-13	1.12e-12	down
ENSG00000178694	NSUN3	protein_coding	-1.5214	2.39e-13	1.16e-12	down
ENSG00000115540	MOB4	protein_coding	1.07986	2.42e-13	1.18e-12	up
ENSG00000158796	DEDD	protein_coding	-1.11403	2.47e-13	1.2e-12	down
ENSG00000126882	FAM78A	protein_coding	5.49846	2.48e-13	1.2e-12	up
ENSG00000214300	SPDYE3	protein_coding	5.49846	2.48e-13	1.2e-12	up
ENSG00000026950	BTN3A1	protein_coding	1.85547	2.57e-13	1.24e-12	up
ENSG00000196655	TRAPPC4	protein_coding	-1.09627	2.57e-13	1.24e-12	down
ENSG00000127124	HIVEP3	protein_coding	-3.47882	2.58e-13	1.25e-12	down
ENSG00000132688	NES	protein_coding	4.0655	2.61e-13	1.26e-12	up
ENSG00000277462	ZNF670	protein_coding	-5.74828	2.64e-13	1.28e-12	down
ENSG00000197620	CXorf40A	protein_coding	-2.0865	2.65e-13	1.28e-12	down
ENSG00000173264	GPR137	protein_coding	1.30917	2.81e-13	1.36e-12	up
ENSG00000197557	TTC30A	protein_coding	-1.25643	2.86e-13	1.38e-12	down
ENSG00000179152	TCAIM	protein_coding	-1.31207	2.9e-13	1.4e-12	down
ENSG00000155744	FAM126B	protein_coding	1.26791	2.92e-13	1.4e-12	up
ENSG00000101197	BIRC7	protein_coding	-6.77999	3.06e-13	1.47e-12	down
ENSG00000142677	IL22RA1	protein_coding	-6.77999	3.06e-13	1.47e-12	down
ENSG00000155265	GOLGA7B	protein_coding	-6.77999	3.06e-13	1.47e-12	down
ENSG00000184357	HIST1H1B	protein_coding	-6.77999	3.06e-13	1.47e-12	down
ENSG00000082458	DLG3	protein_coding	-1.08266	3.21e-13	1.54e-12	down
ENSG00000241127	YAE1D1	protein_coding	-2.23994	3.44e-13	1.65e-12	down
ENSG00000046647	GEMIN8	protein_coding	-2.13613	3.73e-13	1.78e-12	down
ENSG00000158850	B4GALT3	protein_coding	-1.72773	3.79e-13	1.81e-12	down
ENSG00000155621	C9orf85	protein_coding	2.20989	4.07e-13	1.94e-12	up
ENSG00000007341	ST7L	protein_coding	-1.28745	4.14e-13	1.97e-12	down
ENSG00000109063	MYH3	protein_coding	5.47149	4.17e-13	1.98e-12	up
ENSG00000168938	PPIC	protein_coding	-1.45437	4.21e-13	2e-12	down
ENSG00000167186	COQ7	protein_coding	-1.11175	4.25e-13	2.02e-12	down
ENSG00000256188	TAS2R30	protein_coding	2.67646	4.27e-13	2.03e-12	up
ENSG00000143995	MEIS1	protein_coding	-2.16332	4.4e-13	2.09e-12	down
ENSG00000149548	CCDC15	protein_coding	1.20592	4.53e-13	2.15e-12	up
ENSG00000135482	ZC3H10	protein_coding	1.20592	4.53e-13	2.15e-12	up
ENSG00000134575	ACP2	protein_coding	-1.24193	4.66e-13	2.21e-12	down
ENSG00000112282	MED23	protein_coding	-1.01461	4.74e-13	2.25e-12	down
ENSG00000170234	PWWP2A	protein_coding	1.03613	4.82e-13	2.28e-12	up
ENSG00000196437	ZNF569	protein_coding	-5.71586	4.85e-13	2.29e-12	down
ENSG00000204305	AGER	protein_coding	2.97239	5.03e-13	2.37e-12	up
ENSG00000174206	C12orf66	protein_coding	-1.08454	5.11e-13	2.41e-12	down
ENSG00000185798	WDR53	protein_coding	1.75384	5.23e-13	2.47e-12	up
ENSG00000168389	MFSD2A	protein_coding	-6.74828	5.28e-13	2.49e-12	down
ENSG00000168765	GSTM4	protein_coding	-6.74828	5.28e-13	2.49e-12	down
ENSG00000163485	ADORA1	protein_coding	-6.74828	5.28e-13	2.49e-12	down
ENSG00000186469	GNG2	protein_coding	-6.74828	5.28e-13	2.49e-12	down
ENSG00000008277	ADAM22	protein_coding	1.50257	5.3e-13	2.49e-12	up
ENSG00000278023	RDM1	protein_coding	2.51887	5.41e-13	2.54e-12	up
ENSG00000123838	C4BPA	protein_coding	6.47149	5.56e-13	2.61e-12	up
ENSG00000135519	KCNH3	protein_coding	-2.39028	5.66e-13	2.65e-12	down
ENSG00000112039	FANCE	protein_coding	-3.28196	5.87e-13	2.75e-12	down
ENSG00000114698	PLSCR4	protein_coding	1.38835	6.18e-13	2.89e-12	up
ENSG00000163328	GPR155	protein_coding	2.39127	6.19e-13	2.9e-12	up
ENSG00000034693	PEX3	protein_coding	-2.43575	6.24e-13	2.92e-12	down
ENSG00000149016	TUT1	protein_coding	-1.91247	6.54e-13	3.06e-12	down
ENSG00000132031	MATN3	protein_coding	-4.74828	6.85e-13	3.2e-12	down
ENSG00000104081	BMF	protein_coding	1.78664	6.89e-13	3.21e-12	up
ENSG00000105668	UPK1A	protein_coding	5.44401	7e-13	3.26e-12	up
ENSG00000270629	NBPF14	protein_coding	-1.86861	7.03e-13	3.28e-12	down
ENSG00000132846	ZBED3	protein_coding	1.244	7.24e-13	3.37e-12	up
ENSG00000109103	UNC119	protein_coding	-1.22757	7.55e-13	3.51e-12	down
ENSG00000130294	KIF1A	protein_coding	2.74357	7.74e-13	3.6e-12	up
ENSG00000250120	PCDHA10	protein_coding	2.74357	7.74e-13	3.6e-12	up
ENSG00000178662	CSRNP3	protein_coding	3.24607	7.8e-13	3.62e-12	up
ENSG00000271303	SRXN1	protein_coding	-2.29205	7.89e-13	3.66e-12	down
ENSG00000116922	C1orf109	protein_coding	-1.10442	7.89e-13	3.66e-12	down
ENSG00000156398	SFXN2	protein_coding	-1.92885	8.08e-13	3.74e-12	down
ENSG00000139636	LMBR1L	protein_coding	1.95002	8.23e-13	3.8e-12	up
ENSG00000057294	PKP2	protein_coding	1.02697	8.37e-13	3.87e-12	up
ENSG00000126705	AHDC1	protein_coding	1.07799	8.42e-13	3.89e-12	up
ENSG00000037965	HOXC8	protein_coding	-4.22605	8.57e-13	3.96e-12	down
ENSG00000241978	AKAP2	protein_coding	6.44401	8.93e-13	4.11e-12	up
ENSG00000170775	GPR37	protein_coding	6.44401	8.93e-13	4.11e-12	up
ENSG00000160219	GAB3	protein_coding	6.44401	8.93e-13	4.11e-12	up
ENSG00000184408	KCND2	protein_coding	6.44401	8.93e-13	4.11e-12	up
ENSG00000159640	ACE	protein_coding	6.44401	8.93e-13	4.11e-12	up
ENSG00000134533	RERG	protein_coding	-6.71586	9.14e-13	4.19e-12	down
ENSG00000167984	NLRC3	protein_coding	-6.71586	9.14e-13	4.19e-12	down
ENSG00000177125	ZBTB34	protein_coding	-1.21378	9.25e-13	4.24e-12	down
ENSG00000108423	TUBD1	protein_coding	-1.21378	9.25e-13	4.24e-12	down
ENSG00000151729	SLC25A4	protein_coding	-1.17626	9.49e-13	4.34e-12	down
ENSG00000177570	SAMD12	protein_coding	2.0041	9.77e-13	4.46e-12	up
ENSG00000167130	DOLPP1	protein_coding	1.08327	9.83e-13	4.49e-12	up
ENSG00000122641	INHBA	protein_coding	3.67431	9.92e-13	4.53e-12	up
ENSG00000186205	2022-03-01	protein_coding	1.05585	1e-12	4.56e-12	up
ENSG00000075399	VPS9D1	protein_coding	1.60271	1.05e-12	4.81e-12	up
ENSG00000170425	ADORA2B	protein_coding	1.10243	1.08e-12	4.91e-12	up
ENSG00000129158	SERGEF	protein_coding	1.48608	1.1e-12	4.99e-12	up
ENSG00000151689	INPP1	protein_coding	1.50911	1.11e-12	5.05e-12	up
ENSG00000092098	RNF31	protein_coding	-1.14761	1.13e-12	5.12e-12	down
ENSG00000162396	PARS2	protein_coding	1.30157	1.2e-12	5.47e-12	up
ENSG00000196296	ATP2A1	protein_coding	2.42807	1.21e-12	5.48e-12	up
ENSG00000198910	L1CAM	protein_coding	1.7132	1.23e-12	5.59e-12	up
ENSG00000246922	UBAP1L	protein_coding	-3.11441	1.26e-12	5.71e-12	down
ENSG00000004766	VPS50	protein_coding	-1.22698	1.31e-12	5.92e-12	down
ENSG00000135917	SLC19A3	protein_coding	2.82158	1.38e-12	6.23e-12	up
ENSG00000115267	IFIH1	protein_coding	6.416	1.44e-12	6.49e-12	up
ENSG00000164651	SP8	protein_coding	6.416	1.44e-12	6.49e-12	up
ENSG00000171450	CDK5R2	protein_coding	6.416	1.44e-12	6.49e-12	up
ENSG00000198870	STKLD1	protein_coding	6.416	1.44e-12	6.49e-12	up
ENSG00000111713	GYS2	protein_coding	6.416	1.44e-12	6.49e-12	up
ENSG00000163590	PPM1L	protein_coding	1.64081	1.44e-12	6.5e-12	up
ENSG00000105085	MED26	protein_coding	-1.8694	1.45e-12	6.53e-12	down
ENSG00000177679	SRRM3	protein_coding	-3.60692	1.46e-12	6.57e-12	down
ENSG00000155970	MICU3	protein_coding	1.20605	1.47e-12	6.64e-12	up
ENSG00000171246	NPTX1	protein_coding	2.09272	1.49e-12	6.69e-12	up
ENSG00000263956	NBPF11	protein_coding	-1.82797	1.52e-12	6.86e-12	down
ENSG00000185187	SIGIRR	protein_coding	-2.06378	1.56e-12	7.04e-12	down
ENSG00000141391	PRELID3A	protein_coding	-6.68269	1.58e-12	7.12e-12	down
ENSG00000170396	ZNF804A	protein_coding	-6.68269	1.58e-12	7.12e-12	down
ENSG00000105393	BABAM1	protein_coding	1.53771	1.61e-12	7.2e-12	up
ENSG00000111224	PARP11	protein_coding	2.16807	1.61e-12	7.23e-12	up
ENSG00000115266	APC2	protein_coding	-5.64874	1.64e-12	7.35e-12	down
ENSG00000175787	ZNF169	protein_coding	2.55093	1.68e-12	7.52e-12	up
ENSG00000197980	LEKR1	protein_coding	3.65046	1.71e-12	7.66e-12	up
ENSG00000167515	TRAPPC2L	protein_coding	-1.09563	1.92e-12	8.55e-12	down
ENSG00000251493	FOXD1	protein_coding	1.92578	1.94e-12	8.65e-12	up
ENSG00000115257	PCSK4	protein_coding	5.38743	1.99e-12	8.85e-12	up
ENSG00000049283	EPN3	protein_coding	5.38743	1.99e-12	8.85e-12	up
ENSG00000171045	TSNARE1	protein_coding	5.38743	1.99e-12	8.85e-12	up
ENSG00000254685	FPGT	protein_coding	-1.13991	2.11e-12	9.39e-12	down
ENSG00000127423	AUNIP	protein_coding	-2.0251	2.2e-12	9.77e-12	down
ENSG00000070610	GBA2	protein_coding	-1.11892	2.24e-12	9.92e-12	down
ENSG00000239305	RNF103	protein_coding	-1.11892	2.24e-12	9.92e-12	down
ENSG00000186310	NAP1L3	protein_coding	6.38743	2.31e-12	1.02e-11	up
ENSG00000129514	FOXA1	protein_coding	-1.62566	2.34e-12	1.04e-11	down
ENSG00000139187	KLRG1	protein_coding	-4.68269	2.5e-12	1.11e-11	down
ENSG00000139438	FAM222A	protein_coding	-4.68269	2.5e-12	1.11e-11	down
ENSG00000113119	TMCO6	protein_coding	1.36681	2.52e-12	1.11e-11	up
ENSG00000188549	C15orf52	protein_coding	1.05795	2.62e-12	1.15e-11	up
ENSG00000155816	FMN2	protein_coding	-2.86524	2.69e-12	1.19e-11	down
ENSG00000092929	UNC13D	protein_coding	-1.584	2.7e-12	1.19e-11	down
ENSG00000114737	CISH	protein_coding	-6.64874	2.75e-12	1.21e-11	down
ENSG00000144134	RABL2A	protein_coding	-6.64874	2.75e-12	1.21e-11	down
ENSG00000168243	GNG4	protein_coding	-6.64874	2.75e-12	1.21e-11	down
ENSG00000005981	ASB4	protein_coding	-6.64874	2.75e-12	1.21e-11	down
ENSG00000137878	GCOM1	protein_coding	-6.64874	2.75e-12	1.21e-11	down
ENSG00000117472	TSPAN1	protein_coding	-6.64874	2.75e-12	1.21e-11	down
ENSG00000092295	TGM1	protein_coding	-6.64874	2.75e-12	1.21e-11	down
ENSG00000158966	CACHD1	protein_coding	-1.87024	2.98e-12	1.3e-11	down
ENSG00000100926	TM9SF1	protein_coding	1.42982	3.06e-12	1.34e-11	up
ENSG00000115935	WIPF1	protein_coding	1.27485	3.06e-12	1.34e-11	up
ENSG00000129084	PSMA1	protein_coding	-1.18534	3.1e-12	1.35e-11	down
ENSG00000114841	DNAH1	protein_coding	1.49519	3.34e-12	1.46e-11	up
ENSG00000114735	HEMK1	protein_coding	1.54634	3.35e-12	1.46e-11	up
ENSG00000152219	ARL14EP	protein_coding	-1.07475	3.37e-12	1.47e-11	down
ENSG00000186197	EDARADD	protein_coding	-1.05771	3.4e-12	1.48e-11	down
ENSG00000178202	KDELC2	protein_coding	-1.08792	3.55e-12	1.54e-11	down
ENSG00000151276	MAGI1	protein_coding	1.00567	3.56e-12	1.55e-11	up
ENSG00000073910	FRY	protein_coding	2.0655	3.63e-12	1.58e-11	up
ENSG00000049246	PER3	protein_coding	-1.15455	3.7e-12	1.61e-11	down
ENSG00000169814	BTD	protein_coding	-1.88578	3.71e-12	1.61e-11	down
ENSG00000104313	EYA1	protein_coding	6.35828	3.73e-12	1.62e-11	up
ENSG00000070915	SLC12A3	protein_coding	6.35828	3.73e-12	1.62e-11	up
ENSG00000165309	ARMC3	protein_coding	6.35828	3.73e-12	1.62e-11	up
ENSG00000149243	KLHL35	protein_coding	6.35828	3.73e-12	1.62e-11	up
ENSG00000159588	CCDC17	protein_coding	6.35828	3.73e-12	1.62e-11	up
ENSG00000186364	NUDT17	protein_coding	3.18098	3.86e-12	1.67e-11	up
ENSG00000198203	SULT1C2	protein_coding	3.18098	3.86e-12	1.67e-11	up
ENSG00000170185	USP38	protein_coding	-1.13204	3.96e-12	1.71e-11	down
ENSG00000188234	AGAP4	protein_coding	2.1395	4.01e-12	1.73e-11	up
ENSG00000116785	CFHR3	protein_coding	3.93997	4.07e-12	1.76e-11	up
ENSG00000135074	ADAM19	protein_coding	-1.72891	4.18e-12	1.8e-11	down
ENSG00000144583	2022-03-04	protein_coding	-1.95303	4.2e-12	1.81e-11	down
ENSG00000174628	IQCK	protein_coding	-2.47882	4.22e-12	1.82e-11	down
ENSG00000111052	LIN7A	protein_coding	1.19675	4.24e-12	1.83e-11	up
ENSG00000167136	ENDOG	protein_coding	-2.53653	4.54e-12	1.95e-11	down
ENSG00000138378	STAT4	protein_coding	-2.12518	4.54e-12	1.95e-11	down
ENSG00000135821	GLUL	protein_coding	1.61147	4.57e-12	1.97e-11	up
ENSG00000095383	TBC1D2	protein_coding	-1.36122	4.62e-12	1.98e-11	down
ENSG00000146802	TMEM168	protein_coding	-1.05161	4.76e-12	2.04e-11	down
ENSG00000171100	MTM1	protein_coding	-1.6207	4.78e-12	2.05e-11	down
ENSG00000158079	PTPDC1	protein_coding	1.56524	4.79e-12	2.06e-11	up
ENSG00000111424	VDR	protein_coding	-2.60038	4.79e-12	2.06e-11	down
ENSG00000119699	TGFB3	protein_coding	-6.61398	4.8e-12	2.06e-11	down
ENSG00000197208	SLC22A4	protein_coding	-6.61398	4.8e-12	2.06e-11	down
ENSG00000158125	XDH	protein_coding	-6.61398	4.8e-12	2.06e-11	down
ENSG00000260456	C16orf95	protein_coding	-6.61398	4.8e-12	2.06e-11	down
ENSG00000005243	COPZ2	protein_coding	-6.61398	4.8e-12	2.06e-11	down
ENSG00000254221	PCDHGB1	protein_coding	-6.61398	4.8e-12	2.06e-11	down
ENSG00000137404	NRM	protein_coding	1.9882	4.88e-12	2.09e-11	up
ENSG00000154917	RAB6B	protein_coding	1.7548	4.93e-12	2.11e-11	up
ENSG00000099785	2022-03-02	protein_coding	1.7548	4.93e-12	2.11e-11	up
ENSG00000168939	SPRY3	protein_coding	3.60155	5.1e-12	2.18e-11	up
ENSG00000277586	NEFL	protein_coding	1.05268	5.39e-12	2.3e-11	up
ENSG00000235376	RPEL1	protein_coding	-5.57835	5.6e-12	2.39e-11	down
ENSG00000122481	RWDD3	protein_coding	5.32854	5.66e-12	2.41e-11	up
ENSG00000162624	LHX8	protein_coding	6.32854	6.03e-12	2.56e-11	up
ENSG00000189157	FAM47E	protein_coding	6.32854	6.03e-12	2.56e-11	up
ENSG00000106571	GLI3	protein_coding	1.43351	6.47e-12	2.74e-11	up
ENSG00000160606	TLCD1	protein_coding	-1.3102	6.66e-12	2.82e-11	down
ENSG00000197822	OCLN	protein_coding	-1.42635	6.73e-12	2.85e-11	down
ENSG00000073464	CLCN4	protein_coding	-1.42635	6.73e-12	2.85e-11	down
ENSG00000164542	KIAA0895	protein_coding	-1.74997	6.76e-12	2.86e-11	down
ENSG00000128564	VGF	protein_coding	-2.40617	6.87e-12	2.91e-11	down
ENSG00000156973	PDE6D	protein_coding	-1.26479	6.89e-12	2.91e-11	down
ENSG00000135469	COQ10A	protein_coding	-2.2199	7.31e-12	3.08e-11	down
ENSG00000100228	RAB36	protein_coding	-1.44178	7.57e-12	3.19e-11	down
ENSG00000104957	CCDC130	protein_coding	-1.60873	7.57e-12	3.18e-11	down
ENSG00000197728	RPS26	protein_coding	-2.01542	7.63e-12	3.21e-11	down
ENSG00000149970	CNKSR2	protein_coding	1.03764	8.01e-12	3.37e-11	up
ENSG00000278318	ZNF229	protein_coding	2.36248	8.24e-12	3.46e-11	up
ENSG00000110002	VWA5A	protein_coding	-6.57835	8.38e-12	3.51e-11	down
ENSG00000069493	CLEC2D	protein_coding	-6.57835	8.38e-12	3.51e-11	down
ENSG00000117226	GBP3	protein_coding	-6.57835	8.38e-12	3.51e-11	down
ENSG00000161040	FBXL13	protein_coding	-6.57835	8.38e-12	3.51e-11	down
ENSG00000131378	RFTN1	protein_coding	-6.57835	8.38e-12	3.51e-11	down
ENSG00000204131	NHSL2	protein_coding	-6.57835	8.38e-12	3.51e-11	down
ENSG00000170214	ADRA1B	protein_coding	1.83104	8.38e-12	3.51e-11	up
ENSG00000244242	IFITM10	protein_coding	2.25137	8.51e-12	3.56e-11	up
ENSG00000148082	SHC3	protein_coding	2.56954	8.52e-12	3.56e-11	up
ENSG00000230667	SETSIP	protein_coding	2.56954	8.52e-12	3.56e-11	up
ENSG00000241322	CDRT1	protein_coding	-2.91939	8.9e-12	3.71e-11	down
ENSG00000164011	ZNF691	protein_coding	1.321	9.01e-12	3.76e-11	up
ENSG00000176340	COX8A	protein_coding	-1.26489	9.06e-12	3.78e-11	down
ENSG00000196912	ANKRD36B	protein_coding	1.01659	9.18e-12	3.82e-11	up
ENSG00000167550	RHEBL1	protein_coding	-4.61398	9.19e-12	3.83e-11	down
ENSG00000156239	N6AMT1	protein_coding	-1.90412	9.47e-12	3.94e-11	down
ENSG00000110921	MVK	protein_coding	1.19814	9.51e-12	3.96e-11	up
ENSG00000121454	LHX4	protein_coding	-1.52851	9.59e-12	3.99e-11	down
ENSG00000239590	OR1J4	protein_coding	6.29816	9.76e-12	4.05e-11	up
ENSG00000004838	ZMYND10	protein_coding	6.29816	9.76e-12	4.05e-11	up
ENSG00000152463	OLAH	protein_coding	6.29816	9.76e-12	4.05e-11	up
ENSG00000136014	USP44	protein_coding	6.29816	9.76e-12	4.05e-11	up
ENSG00000122691	TWIST1	protein_coding	1.12562	9.77e-12	4.05e-11	up
ENSG00000197008	ZNF138	protein_coding	2.11036	9.9e-12	4.1e-11	up
ENSG00000174796	THAP6	protein_coding	1.27891	9.94e-12	4.12e-11	up
ENSG00000138735	PDE5A	protein_coding	2.41817	1e-11	4.15e-11	up
ENSG00000112238	PRDM13	protein_coding	1.54613	1.01e-11	4.2e-11	up
ENSG00000066248	NGEF	protein_coding	1.51851	1.02e-11	4.21e-11	up
ENSG00000163704	PRRT3	protein_coding	-3.51946	1.03e-11	4.24e-11	down
ENSG00000198546	ZNF511	protein_coding	-1.773	1.09e-11	4.49e-11	down
ENSG00000166436	TRIM66	protein_coding	1.36078	1.1e-11	4.52e-11	up
ENSG00000171311	EXOSC1	protein_coding	-1.15056	1.1e-11	4.55e-11	down
ENSG00000157399	ARSE	protein_coding	-1.12735	1.18e-11	4.84e-11	down
ENSG00000229809	ZNF688	protein_coding	-4.09773	1.19e-11	4.88e-11	down
ENSG00000100300	TSPO	protein_coding	-1.26499	1.19e-11	4.91e-11	down
ENSG00000105556	MIER2	protein_coding	-1.20227	1.2e-11	4.95e-11	down
ENSG00000111785	RIC8B	protein_coding	-1.05424	1.22e-11	5e-11	down
ENSG00000258429	PDF	protein_coding	-3.31532	1.24e-11	5.08e-11	down
ENSG00000142149	HUNK	protein_coding	1.0522	1.3e-11	5.36e-11	up
ENSG00000161270	NPHS1	protein_coding	-1.82674	1.33e-11	5.47e-11	down
ENSG00000196639	HRH1	protein_coding	-2.437	1.35e-11	5.53e-11	down
ENSG00000151500	THYN1	protein_coding	1.05478	1.41e-11	5.8e-11	up
ENSG00000154710	RABGEF1	protein_coding	-6.54183	1.47e-11	6e-11	down
ENSG00000167578	RAB4B	protein_coding	-6.54183	1.47e-11	6e-11	down
ENSG00000010803	SCMH1	protein_coding	1.0884	1.5e-11	6.12e-11	up
ENSG00000140025	EFCAB11	protein_coding	-1.31228	1.52e-11	6.19e-11	down
ENSG00000007541	PIGQ	protein_coding	-2.55599	1.57e-11	6.39e-11	down
ENSG00000116667	C1orf21	protein_coding	1.07388	1.58e-11	6.44e-11	up
ENSG00000113924	HGD	protein_coding	2.40069	1.62e-11	6.59e-11	up
ENSG00000139626	ITGB7	protein_coding	5.26714	1.62e-11	6.59e-11	up
ENSG00000150054	MPP7	protein_coding	5.26714	1.62e-11	6.59e-11	up
ENSG00000213930	GALT	protein_coding	-2.62566	1.65e-11	6.68e-11	down
ENSG00000228696	ARL17B	protein_coding	4.35828	1.65e-11	6.69e-11	up
ENSG00000171303	KCNK3	protein_coding	-2.89386	1.65e-11	6.71e-11	down
ENSG00000176428	VPS37D	protein_coding	2.17967	1.68e-11	6.81e-11	up
ENSG00000147912	FBXO10	protein_coding	-4.57835	1.76e-11	7.14e-11	down
ENSG00000131480	AOC2	protein_coding	-4.57835	1.76e-11	7.14e-11	down
ENSG00000163516	ANKZF1	protein_coding	1.03662	1.94e-11	7.83e-11	up
ENSG00000196208	GREB1	protein_coding	-1.52177	1.94e-11	7.84e-11	down
ENSG00000105516	DBP	protein_coding	1.22761	1.99e-11	8.01e-11	up
ENSG00000129911	KLF16	protein_coding	-1.31301	2e-11	8.05e-11	down
ENSG00000100577	GSTZ1	protein_coding	-1.40843	2.04e-11	8.23e-11	down
ENSG00000116954	RRAGC	protein_coding	-1.63752	2.1e-11	8.44e-11	down
ENSG00000121716	PILRB	protein_coding	-1.48629	2.1e-11	8.45e-11	down
ENSG00000171130	ATP6V0E2	protein_coding	-1.18008	2.11e-11	8.48e-11	down
ENSG00000126561	STAT5A	protein_coding	2.32854	2.13e-11	8.58e-11	up
ENSG00000163251	FZD5	protein_coding	1.08576	2.16e-11	8.69e-11	up
ENSG00000146386	ABRACL	protein_coding	-1.02954	2.2e-11	8.85e-11	down
ENSG00000080561	MID2	protein_coding	1.28414	2.22e-11	8.9e-11	up
ENSG00000163235	TGFA	protein_coding	-1.25643	2.31e-11	9.26e-11	down
ENSG00000005882	PDK2	protein_coding	-1.05883	2.37e-11	9.52e-11	down
ENSG00000080031	PTPRH	protein_coding	1.38007	2.48e-11	9.93e-11	up
ENSG00000166595	FAM96B	protein_coding	-1.18642	2.52e-11	1.01e-10	down
ENSG00000095596	CYP26A1	protein_coding	6.23543	2.57e-11	1.03e-10	up
ENSG00000081479	LRP2	protein_coding	6.23543	2.57e-11	1.03e-10	up
ENSG00000187824	TMEM220	protein_coding	6.23543	2.57e-11	1.03e-10	up
ENSG00000158023	WDR66	protein_coding	-6.50435	2.58e-11	1.03e-10	down
ENSG00000125462	C1orf61	protein_coding	-6.50435	2.58e-11	1.03e-10	down
ENSG00000243279	PRAF2	protein_coding	-6.50435	2.58e-11	1.03e-10	down
ENSG00000267508	ZNF285	protein_coding	-6.50435	2.58e-11	1.03e-10	down
ENSG00000225663	MCRIP1	protein_coding	-1.43987	2.6e-11	1.03e-10	down
ENSG00000131080	EDA2R	protein_coding	-1.14095	2.73e-11	1.08e-10	down
ENSG00000253846	PCDHGA10	protein_coding	5.23543	2.75e-11	1.09e-10	up
ENSG00000181444	ZNF467	protein_coding	1.93426	2.76e-11	1.09e-10	up
ENSG00000213123	TCTEX1D2	protein_coding	4.32854	2.85e-11	1.13e-10	up
ENSG00000173013	CCDC96	protein_coding	4.32854	2.85e-11	1.13e-10	up
ENSG00000235750	KIAA0040	protein_coding	4.32854	2.85e-11	1.13e-10	up
ENSG00000088881	EBF4	protein_coding	4.32854	2.85e-11	1.13e-10	up
ENSG00000163126	ANKRD23	protein_coding	1.61094	2.91e-11	1.15e-10	up
ENSG00000122335	SERAC1	protein_coding	1.04908	2.91e-11	1.15e-10	up
ENSG00000159713	TPPP3	protein_coding	2.70293	2.93e-11	1.16e-10	up
ENSG00000116106	EPHA4	protein_coding	3.27963	3e-11	1.19e-10	up
ENSG00000103044	HAS3	protein_coding	-1.51018	3.01e-11	1.19e-10	down
ENSG00000184702	2022-09-05	protein_coding	1.10528	3.41e-11	1.34e-10	up
ENSG00000002587	HS3ST1	protein_coding	-5.46588	3.58e-11	1.41e-10	down
ENSG00000151468	CCDC3	protein_coding	-5.46588	3.58e-11	1.41e-10	down
ENSG00000155755	TMEM237	protein_coding	-1.17842	3.64e-11	1.43e-10	down
ENSG00000168350	DEGS2	protein_coding	3.83104	3.67e-11	1.44e-10	up
ENSG00000006042	TMEM98	protein_coding	-2.34389	3.82e-11	1.5e-10	down
ENSG00000143409	MINDY1	protein_coding	-2.05479	3.87e-11	1.51e-10	down
ENSG00000135540	NHSL1	protein_coding	-2.05479	3.87e-11	1.51e-10	down
ENSG00000130714	POMT1	protein_coding	-1.21485	3.9e-11	1.53e-10	down
ENSG00000114745	GORASP1	protein_coding	1.13352	3.94e-11	1.54e-10	up
ENSG00000188092	GPR89B	protein_coding	1.80887	4.05e-11	1.59e-10	up
ENSG00000169429	CXCL8	protein_coding	-1.37361	4.1e-11	1.6e-10	down
ENSG00000001460	STPG1	protein_coding	1.43264	4.12e-11	1.61e-10	up
ENSG00000183773	AIFM3	protein_coding	6.20301	4.18e-11	1.63e-10	up
ENSG00000123999	INHA	protein_coding	6.20301	4.18e-11	1.63e-10	up
ENSG00000127366	TAS2R5	protein_coding	6.20301	4.18e-11	1.63e-10	up
ENSG00000011143	MKS1	protein_coding	-1.63229	4.29e-11	1.67e-10	down
ENSG00000130962	PRRG1	protein_coding	-1.20696	4.31e-11	1.68e-10	down
ENSG00000163689	C3orf67	protein_coding	2.59157	4.32e-11	1.68e-10	up
ENSG00000284691	AC073111.5	protein_coding	-4.02902	4.42e-11	1.72e-10	down
ENSG00000136943	CTSV	protein_coding	1.55093	4.43e-11	1.72e-10	up
ENSG00000135205	CCDC146	protein_coding	1.53577	4.45e-11	1.73e-10	up
ENSG00000146426	TIAM2	protein_coding	-3.25643	4.46e-11	1.73e-10	down
ENSG00000167619	TMEM145	protein_coding	-6.46588	4.53e-11	1.76e-10	down
ENSG00000162975	KCNF1	protein_coding	-6.46588	4.53e-11	1.76e-10	down
ENSG00000004777	ARHGAP33	protein_coding	-6.46588	4.53e-11	1.76e-10	down
ENSG00000111837	MAK	protein_coding	-6.46588	4.53e-11	1.76e-10	down
ENSG00000225362	CT62	protein_coding	5.20301	4.68e-11	1.81e-10	up
ENSG00000283486	FAM95C	protein_coding	1.36309	4.93e-11	1.91e-10	up
ENSG00000130413	STK33	protein_coding	-2.51018	5.09e-11	1.97e-10	down
ENSG00000079150	FKBP7	protein_coding	-2.23625	5.16e-11	1.99e-10	down
ENSG00000105699	LSR	protein_coding	-1.19158	5.23e-11	2.02e-10	down
ENSG00000181061	HIGD1A	protein_coding	-1.32682	5.28e-11	2.04e-10	down
ENSG00000204228	HSD17B8	protein_coding	-1.87418	5.37e-11	2.07e-10	down
ENSG00000146530	VWDE	protein_coding	-1.10887	5.37e-11	2.07e-10	down
ENSG00000168826	ZBTB49	protein_coding	-2.57835	5.41e-11	2.09e-10	down
ENSG00000186665	C17orf58	protein_coding	-2.01131	5.43e-11	2.09e-10	down
ENSG00000111801	BTN3A3	protein_coding	-2.11204	5.53e-11	2.13e-10	down
ENSG00000138629	UBL7	protein_coding	-1.0873	5.56e-11	2.14e-10	down
ENSG00000158321	AUTS2	protein_coding	-1.14395	5.68e-11	2.18e-10	down
ENSG00000130021	PUDP	protein_coding	-1.15636	6.28e-11	2.41e-10	down
ENSG00000123353	ORMDL2	protein_coding	1.0175	6.34e-11	2.43e-10	up
ENSG00000161395	PGAP3	protein_coding	1.48381	6.36e-11	2.44e-10	up
ENSG00000182700	IGIP	protein_coding	-4.50435	6.52e-11	2.5e-10	down
ENSG00000215183	MSMP	protein_coding	-4.50435	6.52e-11	2.5e-10	down
ENSG00000165887	ANKRD2	protein_coding	-4.50435	6.52e-11	2.5e-10	down
ENSG00000096093	EFHC1	protein_coding	1.34561	6.69e-11	2.56e-10	up
ENSG00000143278	F13B	protein_coding	6.16984	6.82e-11	2.6e-10	up
ENSG00000123096	SSPN	protein_coding	6.16984	6.82e-11	2.6e-10	up
ENSG00000179104	TMTC2	protein_coding	-1.25643	6.94e-11	2.65e-10	down
ENSG00000099338	CATSPERG	protein_coding	2.57139	7.1e-11	2.71e-10	up
ENSG00000172830	SSH3	protein_coding	1.0838	7.54e-11	2.87e-10	up
ENSG00000142556	ZNF614	protein_coding	-1.29542	7.63e-11	2.9e-10	down
ENSG00000120738	EGR1	protein_coding	-6.42635	8e-11	3.03e-10	down
ENSG00000178404	CEP295NL	protein_coding	-6.42635	8e-11	3.03e-10	down
ENSG00000090339	ICAM1	protein_coding	-6.42635	8e-11	3.03e-10	down
ENSG00000143590	EFNA3	protein_coding	-6.42635	8e-11	3.03e-10	down
ENSG00000113070	HBEGF	protein_coding	-6.42635	8e-11	3.03e-10	down
ENSG00000160233	LRRC3	protein_coding	-6.42635	8e-11	3.03e-10	down
ENSG00000257950	P2RX5-TAX1B	protein_coding	-6.42635	8e-11	3.03e-10	down
ENSG00000184731	FAM110C	protein_coding	-6.42635	8e-11	3.03e-10	down
ENSG00000153029	MR1	protein_coding	1.08706	8.15e-11	3.08e-10	up
ENSG00000177042	TMEM80	protein_coding	2.40654	8.32e-11	3.14e-10	up
ENSG00000197329	PELI1	protein_coding	-2.42635	8.38e-11	3.16e-10	down
ENSG00000082146	STRADB	protein_coding	-1.0551	8.5e-11	3.21e-10	down
ENSG00000167861	HID1	protein_coding	1.4254	8.54e-11	3.22e-10	up
ENSG00000100890	KIAA0391	protein_coding	-1.52944	8.68e-11	3.27e-10	down
ENSG00000115286	NDUFS7	protein_coding	1.11069	8.89e-11	3.35e-10	up
ENSG00000226742	HSBP1L1	protein_coding	-1.14837	9e-11	3.39e-10	down
ENSG00000182389	CACNB4	protein_coding	3.04125	9.27e-11	3.48e-10	up
ENSG00000139910	NOVA1	protein_coding	-1.81002	9.28e-11	3.49e-10	down
ENSG00000163900	TMEM41A	protein_coding	-1.04492	9.72e-11	3.65e-10	down
ENSG00000181873	IBA57	protein_coding	-1.60558	1.08e-10	4.03e-10	down
ENSG00000275895	U2AF1L5	protein_coding	-3.64874	1.11e-10	4.15e-10	down
ENSG00000167646	DNAAF3	protein_coding	6.13589	1.11e-10	4.16e-10	up
ENSG00000169894	MUC3A	protein_coding	6.13589	1.11e-10	4.16e-10	up
ENSG00000198354	DCAF12L2	protein_coding	6.13589	1.11e-10	4.16e-10	up
ENSG00000086619	ERO1B	protein_coding	-1.28577	1.13e-10	4.21e-10	down
ENSG00000135124	P2RX4	protein_coding	-1.21284	1.17e-10	4.36e-10	down
ENSG00000182870	GALNT9	protein_coding	-1.66671	1.18e-10	4.38e-10	down
ENSG00000070182	SPTB	protein_coding	-1.18931	1.19e-10	4.44e-10	down
ENSG00000153975	ZUFSP	protein_coding	-1.73882	1.21e-10	4.52e-10	down
ENSG00000145088	EAF2	protein_coding	1.95117	1.22e-10	4.52e-10	up
ENSG00000163734	CXCL3	protein_coding	-1.55899	1.22e-10	4.55e-10	down
ENSG00000214114	MYCBP	protein_coding	-1.55899	1.22e-10	4.55e-10	down
ENSG00000182795	C1orf116	protein_coding	1.64169	1.23e-10	4.58e-10	up
ENSG00000261794	GOLGA8H	protein_coding	-1.89386	1.38e-10	5.1e-10	down
ENSG00000091583	APOH	protein_coding	1.77005	1.39e-10	5.14e-10	up
ENSG00000176410	DNAJC30	protein_coding	-1.34258	1.39e-10	5.15e-10	down
ENSG00000186326	RGS9BP	protein_coding	-6.38571	1.42e-10	5.23e-10	down
ENSG00000135838	NPL	protein_coding	-6.38571	1.42e-10	5.23e-10	down
ENSG00000160886	LY6K	protein_coding	-6.38571	1.42e-10	5.23e-10	down
ENSG00000186222	BLOC1S4	protein_coding	-1.67633	1.51e-10	5.56e-10	down
ENSG00000106268	NUDT1	protein_coding	-1.02816	1.54e-10	5.68e-10	down
ENSG00000114771	AADAC	protein_coding	-1.75119	1.54e-10	5.69e-10	down
ENSG00000243667	WDR92	protein_coding	-1.97524	1.54e-10	5.69e-10	down
ENSG00000157379	DHRS1	protein_coding	-2.19503	1.56e-10	5.74e-10	down
ENSG00000189298	ZKSCAN3	protein_coding	-2.19503	1.56e-10	5.74e-10	down
ENSG00000169288	MRPL1	protein_coding	-1.33097	1.58e-10	5.83e-10	down
ENSG00000180815	MAP3K15	protein_coding	-2.07356	1.62e-10	5.96e-10	down
ENSG00000168661	ZNF30	protein_coding	2.09905	1.63e-10	5.99e-10	up
ENSG00000165512	ZNF22	protein_coding	1.84511	1.67e-10	6.12e-10	up
ENSG00000048052	HDAC9	protein_coding	-1.52202	1.76e-10	6.45e-10	down
ENSG00000177352	CCDC71	protein_coding	1.17798	1.76e-10	6.46e-10	up
ENSG00000101298	SNPH	protein_coding	-1.07498	1.76e-10	6.46e-10	down
ENSG00000123992	DNPEP	protein_coding	-1.24703	1.77e-10	6.48e-10	down
ENSG00000104432	IL7	protein_coding	6.10113	1.82e-10	6.67e-10	up
ENSG00000128714	HOXD13	protein_coding	6.10113	1.82e-10	6.67e-10	up
ENSG00000162738	VANGL2	protein_coding	6.10113	1.82e-10	6.67e-10	up
ENSG00000117971	CHRNB4	protein_coding	6.10113	1.82e-10	6.67e-10	up
ENSG00000162148	PPP1R32	protein_coding	6.10113	1.82e-10	6.67e-10	up
[truncated: 1,695 more rows]
