# Supplementary material for: Overexpression of ESYT3 improves radioimmune responses through activating cGAS-STING pathway in lung adenocarcinoma
Source: Exp Hematol Oncol. 2024 Aug 5;13:77. doi: 10.1186/s40164-024-00546-y (PMC11302107; doi:10.1186/s40164-024-00546-y)
Supplement: Supplementary file 13 — Supplementary Material 13 [file 40164_2024_546_MOESM13_ESM.xlsx]

## Sheet: Sheet1
Supplementary table 2. The gene sets of DNA damage repair, X-ray, and UV responses, and ROS processes or pathways.
Pathways	Genes
Base excision repair (BER)	UNG, SMUG1, MBD4, TDG, OGG1, MUTYH (MYH), NTHL1 (NTH1), MPG, NEIL1, NEIL2, NEIL3
Chromatin Structure and Modification	H2AX, CHAF1A, SETMAR, ATRX
Direct reversal of damage	MGMT, ABH2, DEPC1
DNA polymerases	POLA1, POLB, POLD1, POLD2, POLD3, POLD4, POLE, POLE2, POLE3, POLE4, REV3L, MAD2L2, REV1, POLG, POLH, POLI, POLQ, POLK, POLL, POLM, POLN, PRIMPOL, DNTT
Editing and processing nucleases	FEN1, FAN1, TREX1, TREX2, EXO1, APTX, SPO11, ENDOV, DNA2, DCLRE1A, DCLRE1B, EXO5
Fanconi anemia	FANCA, FANCB, FANCC, BRCA2, FANCD2, FANCE, FANCF, FANCG, FANCI, BRIP1, FANCL, FANCM, PALB2, RAD51C, SLX4, FAAP20, FAAP24, FAAP100, UBE2T
Homologous recombination (HR)	RAD51, RAD51B, RAD51D, HELQ, SWI5, SWSAP1, ZSWIM7, SPIDR, PDS5B, DMC1, XRCC2, XRCC3, RAD52, RAD54L, RAD54B, BRCA1, BARD1, ABRAXAS1, PAXIP1, SMC5, SMC6, SHLD1, SHLD2, SHLD3, SEM1, RAD50, MRE11A, NBN, RBBP8, MUS81, EME1, EME2, SLX1A, SLX1B, GEN1
Mismatch excision repair (MMR)	MSH2, MSH3, MSH6, MLH1, PMS2, MSH4, MSH5, MLH3, PMS1, PMS2P3, HFM1
Modulation of nucleotide pools	NUDT1, DUT, RRM2B, PARK7, DNPH1, NUDT15, NUDT18
Nucleotide excision repair (NER)	XPC, RAD23B, CETN2, RAD23A, XPA, DDB1, DDB2, RPA1, RPA2, RPA3, TFIIH, ERCC3, ERCC2, GTF2H1, GTF2H2, GTF2H3, GTF2H4, GTF2H5, GTF2E2, CDK7, CCNH, MNAT1, ERCC5, ERCC1, ERCC4, LIG1
Non-homologous end-joining (NHEJ)	XRCC6, XRCC5, PRKDC, LIG4, XRCC4, DCLRE1C, NHEJ1
Other conserved DNA damage response genes	ATR, ATRIP, MDC1, PCNA, RAD1, RAD9A, HUS1, RAD17, CHEK1, CHEK2, TP53, TP53BP1, RIF1, TOPBP1, CLK2, PER1
Poly(ADP-ribose) polymerase (PARP) enzymes that bind to DNA	ADPRT, ADPRTL2, ADPRTL3, PARG, PARPBP
Repair of DNA-protein crosslinks	TDP1, TDP2, SPRTN
Ubiquitination and modification	UBE2A, UBE2B, RAD18, SHPRH, HLTF, RNF168, RNF8, RNF4, UBE2V2, UBE2N, USP1, WDR48, HERC2
GOBP_RESPONSE_TO_X_RAY	ATM, DNM2, GATA3, HAMP, HMGA2, NIPBL, NUCKS1, PRAP1, SFRP1, SFRP2, TP53BP1, XRCC5, XRCC6
GOBP_RESPONSE_TO_UV	ACTR5, AKT1, AQP1, ATF4, ATR, AURKB, BAK1, BAX, BCL2, BCL3, BMF, BRCA2, BRSK1, C9orf116, CARD16, CASP3, CASP7, CASP9, CAT, CCAR2, CCND1, CDC25A, CDKN1A, CDKN2D, CERS1, CHEK1, CIRBP, COPS9, CREBBP, CRIP1, CUL4B, DCUN1D3, DDB1, DDB2, DHX36, DTL, EGFR, EIF2AK4, EIF2S1, ELANE, EP300, ERCC1, ERCC2, ERCC3, ERCC4, ERCC5, ERCC6, ERCC8, FEN1, FMR1, GPX1, GTF2H2, H2AW, HUS1, HYAL1, HYAL2, HYAL3, IL12A, IL1…
GOBP_RESPONSE_TO_UV_A	AKT1, CCND1, CERS1, EGFR, MME, MMP1, MMP2, MMP3, MMP9, OPN1SW, OPN3, OPN5, PPID, TIMP1
GOBP_RESPONSE_TO_UV_B	BCL2, CDKN1A, CRIP1, ERCC6, HYAL1, HYAL2, HYAL3, IL12A, IL12B, IVL, MFAP4, MME, MSH2, RELA, STK11, XPC
GOBP_RESPONSE_TO_UV_C	BAK1, BCL3, BRCA2, C9orf116, CARD16, DCUN1D3, ERCC5, IMPACT, MAP3K4, POLH, ST20, TP53, WRN, YY1
GOBP_RESPONSE_TO_X_RAY	ANXA1, ATM, BLM, BRCA2, BRCC3, CASP3, CCND1, DNM2, ERCC1, ERCC6, ERCC8, GATA3, HAMP, HMGA2, IKBIP, KARS1, LIG4, MSH2, NIPBL, NUCKS1, PRAP1, RAD51, SFRP1, SFRP2, THBD, TP53, TP53BP1, XRCC2, XRCC4, XRCC5, XRCC6, XRRA1
GOBP_UV_DAMAGE_EXCISION_REPAIR	ACTR5, CUL4B, DDB1, DDB2, ERCC1, H2AW, INO80, MC1R, POLA1, POLD3, SIRT1, TREX1, XPA, XPC
Reactive oxygen species	ABCC1,ATOX1,CAT,CDKN2D,EGLN2,ERCC2,FES,FTL,G6PD,GCLC,GCLM,GLRX,GLRX2,GPX3,GPX4,GSR,LAMTOR5,HHEX,HMOX2,IPCEF1,JUNB,LSP1,MBP,MGST1,MPO,MSRA,NDUFA6,NDUFB4,NDUFS2,NQO1,OXSR1,PDLIM1,PFKP,PTPA,PRDX1,PRDX2,PRDX4,PRDX6,PRNP,SBNO2,SCAF4,SELENOS,SOD1,SOD2,SRXN1,STK25,TXN,TXNRD1,TXNRD2
