# Supplementary material for: Overexpression of ESYT3 improves radioimmune responses through activating cGAS-STING pathway in lung adenocarcinoma
Source: Exp Hematol Oncol. 2024 Aug 5;13:77. doi: 10.1186/s40164-024-00546-y (PMC11302107; doi:10.1186/s40164-024-00546-y)
Supplement: Supplementary file 14 — Supplementary Material 14 [file 40164_2024_546_MOESM14_ESM.xlsx]

## Sheet: Sheet1
Supplementary table 3. The list of immune checkpoint molecules.
Gene symbol	Full name	Ensemble ID
IDO1	indoleamine 2,3-dioxygenase 1	ENSG00000131203
CTLA4	cytotoxic T-lymphocyte associated protein 4	ENSG00000163599
TNFRSF9	TNF receptor superfamily member 9	ENSG00000049249
ICOS	inducible T cell costimulator	ENSG00000163600
CD80	CD80 molecule	ENSG00000121594
TIGIT	T cell immunoreceptor with Ig and ITIM domains	ENSG00000181847
TNFSF9	TNF superfamily member 9	ENSG00000125657
CD86	CD86 molecule	ENSG00000114013
PDCD1	prephenate dehydratase 1	ENSG00000188389
LAIR1	leukocyte associated immunoglobulin like receptor 1	ENSG00000167613
TNFSF15	TNF superfamily member 15	ENSG00000181634
TNFRSF14	TNF receptor superfamily member 14	ENSG00000157873
CD276	CD276 molecule	ENSG00000103855
TNFRSF4	TNF receptor superfamily member 4	ENSG00000186827
CD274	CD274 molecule	ENSG00000120217
HAVCR2	hepatitis A virus cellular receptor 2	ENSG00000135077
CD27	CD27 molecule	ENSG00000139193
LGALS9	galectin 9	ENSG00000168961
CD28	CD28 molecule	ENSG00000178562
TNFRSF25	TNF receptor superfamily member 25	ENSG00000215788
VTCN1	V-set domain containing T cell activation inhibitor 1	ENSG00000134258
CD44	CD44 Molecule	ENSG00000026508
TNFRSF18	TNF Receptor Superfamily Member 18	ENSG00000186891
CD200R1	CD200 Receptor 1	ENSG00000163606
TNFSF4	TNF Superfamily Member 4	ENSG00000117586
CD200	CD200 Molecule	ENSG00000091972
NRP1	Neuropilin 1	ENSG00000099250
