# Supplementary material for: Overexpression of ESYT3 improves radioimmune responses through activating cGAS-STING pathway in lung adenocarcinoma
Source: Exp Hematol Oncol. 2024 Aug 5;13:77. doi: 10.1186/s40164-024-00546-y (PMC11302107; doi:10.1186/s40164-024-00546-y)
Supplement: Supplementary file 15 — Supplementary Material 15 [file 40164_2024_546_MOESM15_ESM.xlsx]

## Sheet: Sheet1
Supplementary table 4. The gene set of ICD.
Molecular type	Expression pattern of protein	Function
DAMPs	Endoplasmic reticulum	Tumor cell uptake by DCs and chemotherapy-induced antitumoral immune response
DAMPs	Translocates from the nucleus to the cytoplasm upon autophagy stimulation	Promotes the maturation and cross-presentation activity of APCs
DAMPs	Cell nucleus and cytoplasm	Induces dendritic cell maturation, recruitment of APCs and antigen-specific immune responses
DAMPs	Mesothelial cells	Cell activation, cytokine release
DAMPs	Intracellular	Can bind ST2 on mast cells and TH2 cells and trigger secretion of pro-inflammatory and TH2 cyokines. The immunostimulatory activity of IL-33 might be inactivated during apoptosis
DAMPs	Cytoplasm	Release the find-me signals ATP and UTP
DAMPs	Cell membrane	Release the find-me signals ATP and UTP
DAMPs	Nucleus membrane	Reduces reperfusion injury of skeletal or cardiac muscle when injected extracellularly
DAMPs	Intracellular	Initiate and perpetuate the inflammatory response
DAMPs	Cytoplasm	Protein folding, protein refolding, protein transport, and protein targeting
DAMPs	Cytoplasm	Provides chaperoning activity for client proteins
Receptor (TLRs)	Ubiquitous, high in DCs, monocytes, macrophages and neutrophils	Promotes the production of pro-inflammatory cytokines and chemokines
Receptor (TLRs)	Ubiquitous, high in DCs, monocytes, macrophages and NK cells	Promotes the production of pro-inflammatory cytokines, chemokines and IFN-I
Receptor (TLRs)	Ubiquitous, high in DCs, monocytes, macrophages, neutrophils and endothelial cells	Promotes the production of pro-inflammatory cytokines, chemokines and IFN-I
Receptor (TLRs)	Ubiquitous, high in pDCs, monocytes, macrophages and B cells	Promotes the production of IFNα and other cytokines and chemokines
Receptor (TLRs)	Ubiquitous, high in pDCs, monocytes, macrophages and B cells	Promotes the production of IFNα and other cytokines and chemokines
Receptor	Monocytes, macrophages, DCs, neutrophils and B cells	Promotes the release of pro-inflammatory cytokines
Receptor	Monocytes, macrophages, DCs, neutrophils, mast cells, T and B cells	Initiating of intracellular signalling that produce pro-inflammatory cytokines
Receptor (NLRs)	DCs, neutrophils, monocytes and macrophages	Promotes IL-1β and IL-18 secretion and initiates pyroptosis
Receptor	Ubiquitous, highly expressed in epithelial cells and myeloid cells	Trigger a transduction cascade which inducting the expression of antiviral cytokines
Receptor	Cytoplasm, nucleus	Promotes the production of IFN-I and other cytokines and chemokines
Receptor (CDSs)	Ubiquitous, highly expressed in epithelial cells, DCs, monocytes, macrophages and T cells	Promotes the production of IFN-I and other cytokines and chemokines
Receptor (CDSs)	Ubiquitous, highly expressed in epithelial cells, DCs, monocytes, macrophages, B cells and NK cells	Promotes IL-1β and IL-18 secretion and initiates pyroptosis
Receptor	Ubiquitous	Promotes the expression of pro-inflammatory genes, as well as cell migration, proliferation and apoptosis
Receptor (TREMs)	Myeloid cells, epithelial cells, endothelial cells and fibroblasts	Promotes pro-inflammatory cytokine and chemokine secretion
Receptor (GPCRs)	Ubiquitous, high in neutrophils, monocytes and macrophages	Promotes chemotaxis of neutrophils and monocytes/macrophages
Receptor (GPCRs)	Ubiquitous, high in neutrophils, monocytes and macrophages	Promotes chemotaxis of neutrophils and monocytes/macrophages
Receptor (GPCRs)	Ubiquitous, high in epithelial cells, neutrophils, DCs, monocytes and macrophages	Promotes migration and activation of various immune cells
Receptor (GPCRs)	Ubiquitous, high in stromal cells, neutrophils, monocytes, macrophages and T cells	Promotes proliferation and cytokine and chemokine production in stromal cells
Receptor (GPCRs)	Mainly in platelets, also in DCs, monocytes, macrophages and T cells	Promotes platelet activation and Th17 differentiation
Receptor (GPCRs)	Ubiquitously expressed	Promotes monocyte/macrophage recruitment and NLRP3 activation
Receptor (Ion channels)	Ubiquitous	Promotes cytokine and chemokine production, NLRP3 inflammasome activation and T cell activation
