# Supplementary material for: Overexpression of ESYT3 improves radioimmune responses through activating cGAS-STING pathway in lung adenocarcinoma
Source: Exp Hematol Oncol. 2024 Aug 5;13:77. doi: 10.1186/s40164-024-00546-y (PMC11302107; doi:10.1186/s40164-024-00546-y)
Supplement: Supplementary file 16 — Supplementary Material 16 [file 40164_2024_546_MOESM16_ESM.xlsx]

## Sheet: Sheet1
Supplementary table 5. The list of DEGs between LUAD and normal tissues.
ID	logFC	AveExpr	t	P.Value	adj.P.Val	B
SFTPC	-8.22981	8.33645	-15.4279	2.02758e-45	1.20433e-43	92.358
AGER	-6.49221	5.7671	-23.2793	1.01747e-85	3.82754e-83	184.725
CLDN18	-6.11442	3.92726	-18.1008	1.14081e-58	1.24723e-56	122.713
FABP4	-5.60664	3.20785	-26.0249	2.80117e-100	2.13041e-97	218.106
SCGB1A1	-5.50779	6.34813	-11.0273	7.39852e-26	1.41441e-24	47.6216
ITLN2	-5.05801	1.48607	-29.5736	6.22348e-119	1.0368e-115	260.861
UPK3B	-5.00808	2.67605	-23.6452	1.16645e-87	4.91668e-85	189.174
SFTPA1	-4.93182	9.64911	-11.1719	1.93833e-26	3.83773e-25	48.9493
SLC6A4	-4.85947	1.04511	-34.9081	3.8945e-146	1.94641e-142	323.173
HBB	-4.75202	6.28582	-17.6787	1.57181e-56	1.55779e-54	117.811
SFTPA2	-4.7197	10.0627	-10.8843	2.75477e-25	5.08311e-24	46.3188
FCN3	-4.59467	4.13605	-21.3456	1.68828e-75	4.0455e-73	161.293
MCEMP1	-4.58268	3.29619	-21.0678	4.87716e-74	1.07992e-71	157.944
CA4	-4.57064	2.12651	-24.3734	1.59775e-91	8.46929e-89	198.032
WIF1	-4.56934	3.24393	-15.347	4.95736e-45	2.86667e-43	91.4688
HBA2	-4.53129	4.17515	-19.3957	2.57855e-65	3.57978e-63	137.946
FAM107A	-4.51338	2.9781	-25.598	5.10698e-98	3.57335e-95	212.923
LGI3	-4.49863	1.4695	-27.2831	6.29497e-107	6.32744e-104	233.346
TMEM100	-4.46823	3.03224	-22.0175	4.84785e-79	1.35682e-76	169.414
ANKRD1	-4.40748	1.89819	-23.9169	4.22363e-89	1.97018e-86	192.478
GPM6A	-4.37208	1.60732	-30.7963	2.84537e-125	5.5303e-122	275.388
PEBP4	-4.28393	4.53214	-14.2825	5.25333e-40	2.2634e-38	79.9645
ADH1B	-4.26003	4.00937	-15.7851	3.81703e-47	2.52436e-45	96.309
CLIC5	-4.1826	3.52072	-21.1644	1.51441e-74	3.46285e-72	159.109
CLEC3B	-4.16709	4.25929	-22.8691	1.51698e-83	5.00675e-81	179.741
GKN2	-4.13924	2.53253	-14.8597	1.0372e-42	5.22861e-41	86.1555
TNNC1	-4.10566	4.14246	-20.1611	2.71977e-69	4.50953e-67	147.063
AQP4	-4.08269	4.4527	-14.2277	9.42609e-40	3.99723e-38	79.3835
CYP4B1	-4.07246	5.48995	-12.7488	4.38645e-33	1.31952e-31	64.1307
RTKN2	-4.05949	2.80522	-27.6764	5.34424e-109	5.6657e-106	238.094
CAV1	-4.00109	6.3761	-22.1387	1.10996e-79	3.18294e-77	170.881
INMT	-3.95622	4.30877	-19.4425	1.47575e-65	2.08181e-63	138.502
VEGFD	-3.92661	2.31996	-20.3742	2.09905e-70	3.69021e-68	149.613
CPB2	-3.90659	2.09635	-17.235	2.68114e-54	2.4427e-52	112.697
MS4A15	-3.89368	2.89081	-13.5543	1.1426e-36	4.12102e-35	72.3278
MARCO	-3.85583	5.56177	-15.0288	1.63786e-43	8.73484e-42	87.9907
GPD1	-3.84442	2.06852	-24.3616	1.84495e-91	9.63367e-89	197.888
FHL1	-3.81601	4.6504	-21.6976	2.36256e-77	5.94635e-75	165.544
SFTPD	-3.7414	7.34401	-11.5578	5.13147e-28	1.11853e-26	52.55
GPIHBP1	-3.72529	2.14079	-23.9034	4.98191e-89	2.29332e-86	192.314
FENDRR	-3.63734	2.00082	-24.3508	2.10553e-91	1.08327e-88	197.757
FOSB	-3.60842	4.6518	-12.2287	7.78979e-31	2.02923e-29	58.9891
CAVIN2	-3.59535	4.79125	-20.7805	1.56805e-72	3.09934e-70	154.489
CRTAC1	-3.56478	3.84044	-14.7044	5.6034e-42	2.71893e-40	84.4783
SOSTDC1	-3.56465	1.48569	-20.151	3.07112e-69	5.04428e-67	146.942
PGC	-3.53159	6.3032	-7.03512	5.49259e-12	3.57172e-11	16.0935
EDNRB	-3.50806	3.21078	-24.1636	2.07488e-90	1.02239e-87	195.479
RETN	-3.49526	2.61819	-16.6158	3.24492e-51	2.59186e-49	105.633
PLA2G1B	-3.48646	3.01125	-13.7549	1.40384e-37	5.30954e-36	74.411
AC008268.1	-3.46802	2.29843	-13.3415	1.03747e-35	3.53417e-34	70.1362
DES	-3.45379	3.2083	-16.9826	4.89434e-53	4.18651e-51	109.806
SPOCK2	-3.44409	4.95099	-22.0288	4.22409e-79	1.19177e-76	169.551
FMO2	-3.42433	3.82192	-20.4357	1.0019e-70	1.80678e-68	150.349
CACNA2D2	-3.41101	3.92587	-13.3035	1.5352e-35	5.19428e-34	69.7469
ADAMTS8	-3.40227	1.85093	-22.6154	3.34412e-82	1.03534e-79	176.662
KRT4	-3.37653	2.02454	-15.0702	1.04142e-43	5.58807e-42	88.4409
SUSD2	-3.37171	5.37458	-12.1238	2.18062e-30	5.5322e-29	57.9676
BTNL9	-3.33162	2.20734	-21.576	1.03314e-76	2.58174e-74	164.075
CD36	-3.31908	3.19413	-19.9213	4.82446e-68	7.53499e-66	144.2
LAMP3	-3.3103	5.84912	-16.6209	3.06276e-51	2.45196e-49	105.691
SERTM1	-3.28969	0.630151	-37.0688	8.92362e-157	7.80482e-153	347.528
CD300LG	-3.26283	0.751667	-32.2896	6.17364e-133	1.66142e-129	292.944
RPL13AP17	-3.22589	1.11216	-23.6848	7.1984e-88	3.07117e-85	189.655
HHIP	-3.21202	1.78959	-17.5404	7.83409e-56	7.57115e-54	116.212
STXBP6	-3.20925	1.87691	-23.1393	5.61694e-85	1.96509e-82	183.023
AC009093.3	-3.1931	1.21707	-24.5505	1.83502e-92	1.00309e-89	200.186
GDF10	-3.19172	1.81439	-20.8	1.23974e-72	2.46433e-70	154.723
ACADL	-3.16754	1.89088	-20.505	4.34719e-71	8.0897e-69	151.181
FAM189A2	-3.16145	3.46354	-18.3721	4.72523e-60	5.45585e-58	125.883
MGAT3	-3.15714	2.12606	-21.3008	2.90574e-75	6.86874e-73	160.752
DUOX1	-3.15601	3.74549	-15.7274	7.26842e-47	4.753e-45	95.6684
NCKAP5	-3.13674	1.42982	-24.9998	7.58322e-95	4.65437e-92	205.652
LRRC36	-3.11182	1.86009	-19.8503	1.12941e-67	1.733e-65	143.353
HSD17B6	-3.10925	4.29291	-14.4688	7.12706e-41	3.21729e-39	81.9502
RAMP3	-3.1033	4.58062	-22.6083	3.64807e-82	1.11954e-79	176.575
PRX	-3.10027	2.66084	-23.2259	1.95211e-85	6.9771e-83	184.076
AGTR2	-3.09557	1.68152	-14.9601	3.46892e-43	1.78997e-41	87.2445
LANCL1-AS1	-3.09254	1.36949	-27.2827	6.33016e-107	6.32744e-104	233.341
MFAP4	-3.09103	6.40678	-15.1755	3.27702e-44	1.8083e-42	89.5907
ECEL1P2	-3.08039	1.42059	-20.85	6.78051e-73	1.38723e-70	155.323
TEK	-3.07129	2.75138	-24.9831	9.30214e-95	5.61095e-92	205.448
VIPR1	-3.04002	3.33936	-18.3787	4.37349e-60	5.08327e-58	125.96
VEPH1	-3.02952	2.8957	-16.661	1.93754e-51	1.56186e-49	106.146
SFTA1P	-3.02775	5.04534	-11.3464	3.78649e-27	7.81536e-26	50.5682
AC093110.1	-3.02495	2.2673	-22.7659	5.33887e-83	1.71358e-80	178.488
LYVE1	-3.012	2.59314	-21.151	1.78256e-74	4.04953e-72	158.946
WNT3A	-3.00254	0.879748	-31.1016	7.57932e-127	1.65727e-123	278.995
TCF21	-2.99579	2.01234	-21.9129	1.72796e-78	4.68626e-76	168.148
C2orf40	-2.99429	2.2499	-14.6722	7.93862e-42	3.80978e-40	84.132
STX11	-2.98834	3.30276	-25.4947	1.80275e-97	1.18998e-94	211.667
LHFPL3-AS2	-2.98171	2.35394	-13.6265	5.37763e-37	1.98038e-35	73.0766
MME	-2.97322	2.67767	-17.1003	1.26529e-53	1.11502e-51	111.153
ADRB1	-2.9669	1.83853	-19.2892	9.15963e-65	1.26161e-62	136.684
ANOS1	-2.95958	3.61392	-18.0991	1.16366e-58	1.26505e-56	122.694
AL606469.1	-2.94944	0.583447	-43.5648	2.82487e-187	9.88281e-183	417.267
LPL	-2.94838	4.40154	-13.3174	1.33107e-35	4.50797e-34	69.8886
PLA2G4F	-2.93844	2.5532	-17.6415	2.42163e-56	2.39324e-54	117.381
RGCC	-2.93372	6.80779	-23.6893	6.80885e-88	2.94277e-85	189.71
RAMP2	-2.92319	5.19101	-23.3317	5.36708e-86	2.04095e-83	185.361
TPPP3	-2.91955	5.2496	-13.3985	5.75461e-36	1.99727e-34	70.7217
SCGB3A2	-2.91633	7.73409	-6.74982	3.52051e-11	2.11334e-10	14.2737
ADRB2	-2.89512	2.27408	-22.6743	1.63166e-82	5.18942e-80	177.376
C20orf85	-2.89478	2.80374	-9.14274	9.53993e-19	1.10588e-17	31.4198
CSF3	-2.88068	1.60029	-13.8514	5.08667e-38	1.97511e-36	75.4198
EMP2	-2.87436	6.83651	-22.2647	2.39594e-80	7.04386e-78	172.408
CLDN5	-2.87259	4.33514	-18.1457	6.7433e-59	7.46564e-57	123.237
AC027288.3	-2.86392	1.3484	-22.8048	3.3236e-83	1.08669e-80	178.96
MAMDC2	-2.85541	2.69925	-16.2548	1.9496e-49	1.43292e-47	101.558
DNASE1L3	-2.85453	1.74099	-19.2367	1.71221e-64	2.31281e-62	136.061
ABCA8	-2.84954	2.07632	-19.0254	2.10425e-63	2.69661e-61	133.564
LRRK2	-2.84668	4.07034	-11.9958	7.5988e-30	1.83848e-28	56.7288
OLR1	-2.84271	4.79622	-14.9915	2.46162e-43	1.28537e-41	87.5855
AOC3	-2.84119	4.8519	-17.9568	6.1437e-58	6.45458e-56	121.038
CHIAP2	-2.83689	0.832836	-20.5232	3.49269e-71	6.56945e-69	151.399
ITLN1	-2.83613	1.29324	-14.1388	2.4319e-39	1.01045e-37	78.4415
GPC3	-2.82831	4.31274	-13.6364	4.85028e-37	1.78995e-35	73.1791
RBP4	-2.82031	2.86034	-13.5824	8.51858e-37	3.09473e-35	72.6195
FGFR4	-2.81327	3.2451	-15.5476	5.37537e-46	3.34027e-44	93.6783
S1PR1	-2.80407	4.35372	-23.225	1.97437e-85	6.9771e-83	184.065
MYZAP	-2.79602	1.67142	-26.8536	1.16214e-104	1.12938e-101	228.151
TENT5B	-2.79568	2.66686	-20.0534	9.90487e-69	1.60427e-66	145.776
HSPB6	-2.79251	3.21383	-16.3588	6.01051e-50	4.54164e-48	102.729
SCGB3A1	-2.79208	6.96215	-6.45836	2.20047e-10	1.22157e-09	12.4815
MRC1	-2.78301	5.02305	-13.4314	4.09297e-36	1.43336e-34	71.0601
HIGD1B	-2.78235	3.32236	-20.384	1.86528e-70	3.32942e-68	149.731
AC026369.3	-2.77106	1.56145	-20.8984	3.77774e-73	7.96169e-71	155.906
AC079630.1	-2.75901	2.63797	-12.615	1.68234e-32	4.88437e-31	62.7961
ROBO4	-2.75533	3.52836	-22.3578	7.7138e-81	2.30656e-78	173.537
CES1	-2.74899	5.62888	-10.2765	6.47244e-23	1.01679e-21	40.9116
NPR1	-2.74205	2.95271	-19.2811	1.0087e-64	1.3839e-62	136.588
ABCA3	-2.74132	5.95513	-11.8532	3.02641e-29	7.05859e-28	55.3577
LIMS2	-2.73967	3.20957	-22.895	1.10612e-83	3.72091e-81	180.056
CFD	-2.73874	5.22585	-14.9805	2.77598e-43	1.44305e-41	87.466
CHRDL1	-2.73166	3.26511	-13.3949	5.97749e-36	2.07052e-34	70.6839
SLC39A8	-2.72889	6.08226	-19.4085	2.2126e-65	3.08398e-63	138.098
CALCRL	-2.70605	3.9468	-20.5988	1.40376e-71	2.69839e-69	152.306
CAV2	-2.69983	5.77299	-16.6381	2.5165e-51	2.01926e-49	105.886
MIR3945HG	-2.69909	1.35216	-24.5534	1.7709e-92	9.83412e-90	200.222
SLC19A3	-2.69457	1.71686	-20.8815	4.63212e-73	9.70387e-71	155.703
PCOLCE2	-2.69341	2.75189	-14.4675	7.22805e-41	3.25868e-39	81.9362
SEMA3G	-2.69243	2.41317	-23.3567	3.95502e-86	1.53741e-83	185.665
EMCN	-2.68426	3.0234	-20.4457	8.87701e-71	1.60913e-68	150.47
EPAS1	-2.67982	7.49934	-22.6003	4.01968e-82	1.22286e-79	176.478
IL1RL1	-2.67371	1.7722	-14.8331	1.38468e-42	6.94027e-41	85.8682
VSIG4	-2.66742	5.4711	-14.3607	2.27378e-40	1.00061e-38	80.7969
HSPC324	-2.66704	1.20791	-27.8731	4.92909e-110	5.56272e-107	240.466
GPA33	-2.66685	1.25347	-19.8192	1.63925e-67	2.49345e-65	142.982
ABI3BP	-2.65325	3.26806	-16.3286	8.45806e-50	6.3363e-48	102.389
LINC02016	-2.65042	0.52085	-35.1418	2.68104e-147	1.56327e-143	325.834
RASGRF1	-2.64721	2.34778	-14.0692	5.09351e-39	2.08417e-37	77.7067
SCUBE1	-2.64601	1.01666	-28.3686	1.23292e-112	1.54049e-109	246.43
TNXB	-2.6457	2.2083	-16.5804	4.85314e-51	3.85004e-49	105.233
PDK4	-2.64351	4.6243	-13.8884	3.44711e-38	1.34896e-36	75.8064
AQP1	-2.63083	7.5987	-10.8101	5.42783e-25	9.82372e-24	45.6469
ANKRD29	-2.62775	3.23873	-14.2601	6.67012e-40	2.85973e-38	79.7272
P3H2	-2.6275	3.88959	-12.6174	1.6421e-32	4.77944e-31	62.8201
PLAC9	-2.62649	3.67165	-20.9187	2.95671e-73	6.26912e-71	156.15
LINC01996	-2.62505	0.584518	-37.2166	1.70237e-157	1.98525e-153	349.174
ARHGEF26	-2.62361	3.03373	-20.5069	4.24688e-71	7.94531e-69	151.204
CNTN6	-2.62065	0.918088	-25.0845	2.6983e-95	1.71636e-92	206.68
GPX3	-2.62013	7.83282	-16.4294	2.70056e-50	2.06286e-48	103.525
GGTLC1	-2.61532	3.86315	-8.81872	1.27616e-17	1.36409e-16	28.8592
GRIA1	-2.61507	0.845914	-26.0872	1.31066e-100	1.09175e-97	218.862
PARAL1	-2.61174	1.33439	-19.1208	6.78838e-64	8.96194e-62	134.69
SIRPB1	-2.61037	2.16891	-19.8629	9.72173e-68	1.4983e-65	143.502
TSPAN7	-2.6097	4.31591	-12.4484	8.86825e-32	2.45262e-30	61.1459
ZNF385B	-2.60774	2.74785	-11.612	3.06285e-28	6.76903e-27	53.0618
AC027288.2	-2.60682	1.57432	-15.6111	2.65728e-46	1.6811e-44	94.379
MT1M	-2.59496	2.81199	-13.5936	7.58397e-37	2.76093e-35	72.735
C8B	-2.59206	1.21142	-15.4844	1.08451e-45	6.57569e-44	92.9803
KANK3	-2.5888	2.32567	-24.5455	1.95028e-92	1.0497e-89	200.126
TCEAL2	-2.58268	1.40009	-18.2279	2.5722e-59	2.91225e-57	124.196
ACKR1	-2.57454	3.61659	-12.6145	1.69092e-32	4.90522e-31	62.791
VSIG2	-2.57292	4.70884	-9.69507	9.81412e-21	1.32515e-19	35.9432
LINC02471	-2.5693	1.5111	-14.1633	1.87348e-39	7.79355e-38	78.7007
SCN4B	-2.56323	2.03556	-20.0005	1.86714e-68	2.98273e-66	145.145
FGFBP2	-2.56173	1.10496	-23.0617	1.44792e-84	5.01538e-82	182.081
C14orf132	-2.56115	2.50727	-20.1708	2.42035e-69	4.05148e-67	147.179
HBEGF	-2.56093	4.60025	-16.9384	8.12003e-53	6.91191e-51	109.303
CDH5	-2.55915	4.77331	-20.9716	1.56051e-73	3.43361e-71	156.786
LDB2	-2.55142	3.95109	-21.9745	8.17133e-79	2.25098e-76	168.894
TGFBR3	-2.54967	2.71685	-18.5402	6.53166e-61	7.8257e-59	127.852
KCNK3	-2.54609	2.19878	-14.8568	1.07043e-42	5.38835e-41	86.1241
SLIT3	-2.54359	2.91447	-15.9555	5.6693e-48	3.85877e-46	98.2059
SMIM25	-2.54309	3.63434	-17.8157	3.19023e-57	3.21643e-55	119.398
CD52	-2.53039	7.13063	-15.6418	1.88751e-46	1.20281e-44	94.7192
MSR1	-2.52983	5.16058	-14.7024	5.72383e-42	2.76969e-40	84.4572
HYAL1	-2.52192	3.68826	-13.1592	6.77194e-35	2.20387e-33	68.2727
RBP2	-2.52082	1.05778	-19.8306	1.43047e-67	2.18538e-65	143.117
SH3GL3	-2.52006	0.596898	-34.3598	2.12558e-143	8.26262e-140	316.907
FOXF1	-2.51516	2.72956	-21.7572	1.14527e-77	2.92461e-75	166.265
AC104984.4	-2.5148	0.711016	-24.8811	3.23593e-94	1.88682e-91	204.207
LINC02154	-2.51146	0.896598	-23.8963	5.43507e-89	2.43777e-86	192.227
CLIC3	-2.51026	4.92749	-12.1598	1.53234e-30	3.93028e-29	58.3177
IL33	-2.50993	4.28729	-13.7971	9.01206e-38	3.44953e-36	74.8514
ACVRL1	-2.50692	4.34188	-23.6893	6.81333e-88	2.94277e-85	189.709
THBD	-2.50651	4.55032	-17.5406	7.81412e-56	7.57115e-54	116.215
NECAB1	-2.50507	1.25655	-24.8342	5.73181e-94	3.28733e-91	203.638
AC245041.2	-2.50393	1.40308	-17.4758	1.65549e-55	1.58244e-53	115.468
C7	-2.5028	4.92007	-9.97742	8.78862e-22	1.27422e-20	38.33
SOX7	-2.4929	2.10708	-20.5841	1.67583e-71	3.18636e-69	152.13
PTPRB	-2.48833	3.10839	-19.5222	5.70743e-66	8.21705e-64	139.447
SGCG	-2.48827	0.797697	-33.0245	1.13137e-136	3.59826e-133	301.504
FPR2	-2.48817	1.76216	-18.3304	7.71919e-60	8.85429e-58	125.394
DLC1	-2.4874	4.48943	-14.6744	7.75301e-42	3.72581e-40	84.1555
DMBT1	-2.48538	4.19349	-7.63997	8.72599e-14	6.76293e-13	20.1602
HSPA12B	-2.48254	2.50231	-24.0781	5.89542e-90	2.82536e-87	194.439
GRK5	-2.47563	3.42186	-21.334	1.942e-75	4.62183e-73	161.154
DUOXA1	-2.47547	3.33996	-12.9503	5.71101e-34	1.78393e-32	66.1551
SEMA5A	-2.47484	2.4114	-17.6291	2.79795e-56	2.75736e-54	117.237
SLC46A2	-2.47375	2.08546	-13.4788	2.50308e-36	8.91755e-35	71.5487
NDNF	-2.46931	5.34742	-10.6541	2.23217e-24	3.8698e-23	44.246
SCN7A	-2.46572	2.50054	-15.0156	1.89237e-43	1.00158e-41	87.847
CCL23	-2.46405	2.1908	-16.9593	6.39541e-53	5.45716e-51	109.54
VWF	-2.45913	5.63741	-15.2613	1.27522e-44	7.19573e-43	90.5292
MYO16-AS1	-2.456	1.05205	-17.006	3.73914e-53	3.22201e-51	110.074
SLC1A1	-2.44706	3.48491	-14.5676	2.45852e-41	1.14988e-39	83.0082
KLF4	-2.44703	4.63261	-14.2513	7.32619e-40	3.12951e-38	79.634
FHL5	-2.44201	1.85702	-20.4478	8.65258e-71	1.58487e-68	150.495
SLIT2	-2.42788	3.23876	-17.4234	3.03889e-55	2.86565e-53	114.863
HBA1	-2.42627	0.720251	-25.6476	2.79055e-98	1.9924e-95	213.525
ADAMTS7P3	-2.42461	0.777619	-23.5915	2.24745e-87	9.36038e-85	188.521
COL6A6	-2.41989	1.51273	-18.4773	1.37154e-60	1.61018e-58	127.114
PIP5K1B	-2.41467	2.62004	-16.5356	8.08047e-51	6.38138e-49	104.725
ST8SIA6	-2.4116	1.06694	-24.3275	2.80007e-91	1.41972e-88	197.473
ALKAL2	-2.40213	1.2524	-20.5875	1.60837e-71	3.07481e-69	152.171
SFTPB	-2.39988	11.1082	-6.47127	2.0317e-10	1.13201e-09	12.5595
FXYD1	-2.38956	1.43492	-24.3194	3.09143e-91	1.54505e-88	197.374
GIMAP8	-2.38843	3.37779	-20.2868	6.00198e-70	1.03438e-67	148.567
OGN	-2.38436	2.10485	-13.2053	4.21728e-35	1.38797e-33	68.7431
JAM2	-2.37978	2.87186	-22.6651	1.82543e-82	5.70204e-80	177.264
SLPI	-2.36376	9.41863	-8.67657	3.89487e-17	4.01716e-16	27.7582
EFCC1	-2.36075	2.23162	-20.4468	8.76092e-71	1.59636e-68	150.483
PPBP	-2.36047	1.63609	-11.917	1.63323e-29	3.8581e-28	55.9697
SCARA5	-2.35976	1.63715	-13.4062	5.31395e-36	1.84983e-34	70.8008
F11	-2.35478	1.00618	-18.111	1.01244e-58	1.11384e-56	122.832
PCSK9	-2.35415	2.38253	-11.0396	6.60425e-26	1.26533e-24	47.7342
PRG4	-2.35063	1.81831	-12.0677	3.77033e-30	9.35495e-29	57.4242
CDO1	-2.34875	1.70188	-20.3235	3.86451e-70	6.75999e-68	149.005
AC244153.1	-2.34832	1.4473	-17.3465	7.39956e-55	6.92175e-53	113.978
FOLR3	-2.34145	0.945817	-18.2046	3.38103e-59	3.80339e-57	123.924
PECAM1	-2.33894	6.09086	-23.2683	1.1638e-85	4.28584e-83	184.591
ATOH8	-2.33559	3.92352	-10.3702	2.82974e-23	4.55794e-22	41.7308
PHACTR1	-2.33109	2.88769	-17.9118	1.03974e-57	1.07938e-55	120.514
PI16	-2.32485	1.03062	-18.0061	3.45233e-58	3.68231e-56	121.611
ITIH5	-2.3201	2.59092	-14.6947	6.22356e-42	3.00319e-40	84.374
C9orf24	-2.30978	2.16681	-9.94234	1.18921e-21	1.7107e-20	38.0308
NPNT	-2.30878	4.95994	-12.1589	1.54563e-30	3.96146e-29	58.3091
TMEM139	-2.30285	2.37496	-12.8703	1.28609e-33	3.96073e-32	65.349
COX4I2	-2.30285	3.71665	-17.1444	7.61865e-54	6.79945e-52	111.657
PTPN21	-2.30221	3.12345	-21.2613	4.68717e-75	1.10054e-72	160.276
AC079467.1	-2.30206	1.70069	-12.6497	1.18792e-32	3.49532e-31	63.1415
MMP28	-2.30086	3.87574	-9.09358	1.42021e-18	1.62732e-17	31.0268
ANGPT1	-2.30052	2.7172	-15.478	1.16322e-45	7.02852e-44	92.9106
MYRF	-2.29916	3.47223	-11.363	3.24063e-27	6.7324e-26	50.7225
CLEC14A	-2.29358	4.6732	-19.5858	2.66903e-66	3.95661e-64	140.204
LTBP4	-2.2923	5.46602	-15.6033	2.89525e-46	1.8185e-44	94.2937
CGNL1	-2.29057	3.68585	-16.8508	2.21626e-52	1.85937e-50	108.304
MS4A7	-2.2897	4.74138	-15.3861	3.21679e-45	1.88508e-43	91.899
LINC00968	-2.28694	0.905449	-28.247	5.36041e-112	6.46668e-109	244.967
IGSF10	-2.28511	1.28032	-19.1656	3.98428e-64	5.27992e-62	135.221
SEC14L6	-2.2842	2.17801	-14.3098	3.92147e-40	1.70426e-38	80.2552
OSCAR	-2.28253	3.68034	-15.281	1.02625e-44	5.84743e-43	90.7452
AGRP	-2.28167	1.2795	-20.3802	1.95247e-70	3.46737e-68	149.685
ALPL	-2.2803	5.75273	-8.66534	4.2511e-17	4.36783e-16	27.6719
GLIPR2	-2.27871	4.92532	-17.9844	4.44953e-58	4.70292e-56	121.359
PDZD2	-2.27586	2.48621	-15.5045	8.68044e-46	5.32781e-44	93.2017
ARHGEF15	-2.27414	2.77746	-20.648	7.76103e-72	1.50844e-69	152.896
TNS1	-2.27381	5.80611	-16.106	1.044e-48	7.37867e-47	99.8891
CCBE1	-2.27041	1.61775	-15.0063	2.09366e-43	1.10311e-41	87.7465
SPN	-2.26387	3.15145	-16.8672	1.83744e-52	1.54899e-50	108.49
CA2	-2.26362	4.44967	-11.5049	8.4812e-28	1.82034e-26	52.0517
RASIP1	-2.24243	3.07952	-20.254	8.91014e-70	1.52804e-67	148.174
ADAMTS1	-2.24087	4.11738	-14.5861	2.01413e-41	9.49656e-40	83.2064
WNT7A	-2.23936	1.12647	-15.0988	7.6086e-44	4.13334e-42	88.753
WWC2	-2.23628	3.35788	-20.9319	2.52097e-73	5.41081e-71	156.308
GRASP	-2.23394	3.5358	-18.7837	3.68851e-62	4.59226e-60	130.713
ANXA8L1	-2.22878	1.0664	-16.7625	6.08579e-52	4.98622e-50	107.298
SEMA6A	-2.22832	1.99888	-19.1839	3.20621e-64	4.28128e-62	135.437
SH2D3C	-2.2261	3.86497	-20.877	4.89195e-73	1.01872e-70	155.648
LRRN3	-2.2247	1.24697	-19.1118	7.54914e-64	9.92882e-62	134.584
AADAC	-2.22358	1.92124	-10.3811	2.56867e-23	4.15657e-22	41.8266
CD93	-2.22005	4.99316	-16.7762	5.20305e-52	4.31347e-50	107.454
TBX4	-2.21952	2.82098	-14.9834	2.6913e-43	1.40321e-41	87.4969
ECSCR	-2.2186	2.94151	-23.7597	2.88391e-88	1.27714e-85	190.565
SELP	-2.216	2.67806	-16.6875	1.4321e-51	1.15977e-49	106.447
SBSPON	-2.21189	1.61125	-18.4939	1.12729e-60	1.33237e-58	127.309
BCHE	-2.21164	1.67608	-16.4916	1.33306e-50	1.03409e-48	104.227
HSPB8	-2.21037	4.75172	-14.2577	6.84553e-40	2.93134e-38	79.7014
MYH11	-2.20806	4.7086	-10.8974	2.4437e-25	4.52104e-24	46.4376
ID4	-2.20607	3.9006	-12.7783	3.25771e-33	9.85055e-32	64.4261
CAVIN1	-2.20537	6.83183	-17.0784	1.62738e-53	1.42335e-51	110.902
GLDN	-2.20281	1.89427	-17.3797	5.03682e-55	4.72421e-53	114.36
CSRNP1	-2.20237	5.22947	-17.9813	4.61279e-58	4.86079e-56	121.323
SFRP5	-2.19766	1.1004	-15.3327	5.80383e-45	3.34509e-43	91.3121
FIBIN	-2.19666	3.26241	-13.7799	1.07945e-37	4.11828e-36	74.6721
CRYAB	-2.19237	4.33274	-15.2757	1.08855e-44	6.19232e-43	90.6866
ST6GALNAC5	-2.19025	2.39383	-16.2668	1.70294e-49	1.25956e-47	101.693
CD101	-2.19004	1.99921	-21.8473	3.8333e-78	1.00833e-75	167.355
PCAT19	-2.18992	2.10952	-21.7918	7.52416e-78	1.94987e-75	166.683
ANXA3	-2.18959	5.31035	-13.6903	2.76028e-37	1.03171e-35	73.7392
STAC	-2.18888	2.43217	-13.6629	3.67824e-37	1.36317e-35	73.4539
FLRT3	-2.1853	4.19116	-11.5971	3.52996e-28	7.7817e-27	52.9211
ZBED2	-2.18501	2.31161	-14.78	2.46597e-42	1.20999e-40	85.2944
TPSB2	-2.185	4.42756	-9.72485	7.62654e-21	1.03537e-19	36.1926
RSPO1	-2.17909	0.786619	-26.062	1.78146e-100	1.44941e-97	218.557
PTGDS	-2.17708	6.81587	-10.5595	5.23198e-24	8.87685e-23	43.4023
IL6	-2.17661	3.19309	-10.5545	5.4681e-24	9.24608e-23	43.3586
RAI2	-2.17553	3.35818	-17.2206	3.16473e-54	2.87579e-52	112.532
LRRC32	-2.17216	4.25295	-17.8682	1.72931e-57	1.76385e-55	120.008
FGD5	-2.1707	3.30123	-20.2305	1.18142e-69	2.0162e-67	147.893
AC245041.1	-2.16981	1.21048	-14.2123	1.11153e-39	4.67391e-38	79.2196
LIN7A	-2.16973	1.35807	-21.5119	2.24764e-76	5.53758e-74	163.301
WISP2	-2.16613	3.14651	-14.2692	6.0571e-40	2.60649e-38	79.823
FABP5	-2.166	4.91924	-13.8712	4.13295e-38	1.61015e-36	75.6261
ALOX5AP	-2.16382	6.08977	-12.8205	2.12881e-33	6.49315e-32	64.8486
CAMP	-2.16312	1.19893	-17.5615	6.13045e-56	5.9576e-54	116.456
PID1	-2.16112	3.64363	-13.9586	1.64236e-38	6.55166e-37	76.5432
DPEP2	-2.15958	2.68942	-18.536	6.86447e-61	8.19636e-59	127.803
ARC	-2.15891	0.997894	-20.2898	5.79198e-70	1.00313e-67	148.603
FAM167A	-2.15888	2.72573	-12.3706	1.91887e-31	5.21208e-30	60.3797
ODAM	-2.15816	0.698553	-23.5448	3.97886e-87	1.63765e-84	187.952
ADTRP	-2.15619	2.42806	-14.8185	1.62428e-42	8.0948e-41	85.7095
ESAM	-2.15299	5.43041	-15.8647	1.56828e-47	1.04907e-45	97.1938
C4BPA	-2.15121	6.66033	-6.8766	1.55391e-11	9.65777e-11	15.0745
ADGRE1	-2.14943	1.39419	-18.4357	2.23685e-60	2.60853e-58	126.627
ARHGAP31	-2.14763	3.43557	-17.3205	9.99341e-55	9.29839e-53	113.679
SSTR1	-2.14548	1.42239	-14.9924	2.43748e-43	1.27466e-41	87.5954
FGR	-2.14377	4.21768	-16.1106	9.91264e-49	7.02012e-47	99.9406
CCM2L	-2.14295	1.89753	-23.4114	2.02749e-86	8.15309e-84	186.331
HEG1	-2.13945	4.35046	-16.1151	9.4287e-49	6.70453e-47	99.9904
CPA3	-2.13868	4.57609	-9.85008	2.62501e-21	3.69116e-20	37.2475
SMAD6	-2.13666	2.77495	-18.744	5.89511e-62	7.31349e-60	130.246
MYOC	-2.13624	0.459727	-27.6872	4.686e-109	5.12311e-106	238.224
IL7R	-2.13598	4.68561	-12.4186	1.19238e-31	3.28208e-30	60.852
CYYR1	-2.13501	3.40514	-20.449	8.53487e-71	1.57154e-68	150.509
SEMA3B	-2.13474	4.30533	-10.6225	2.96921e-24	5.10959e-23	43.9634
AHNAK	-2.13004	6.22341	-12.9554	5.42089e-34	1.69633e-32	66.2069
FAM162B	-2.12685	2.53024	-17.2938	1.35959e-54	1.25502e-52	113.372
TPSAB1	-2.1264	4.31425	-10.7036	1.42794e-24	2.51038e-23	44.6886
FAM216B	-2.123	1.62912	-10.0033	7.02807e-22	1.02492e-20	38.5512
CPAMD8	-2.11959	3.16824	-10.6107	3.301e-24	5.66105e-23	43.8585
HHIP-AS1	-2.11667	2.4764	-10.8778	2.92433e-25	5.37896e-24	46.2597
SOX17	-2.11227	1.74644	-20.8538	6.47512e-73	1.33254e-70	155.369
MS4A8	-2.10281	2.5171	-7.37026	5.72332e-13	4.11235e-12	18.3123
A2M	-2.1024	8.89386	-13.4691	2.76785e-36	9.79102e-35	71.4488
MYCT1	-2.09851	2.88992	-20.5529	2.44193e-71	4.61789e-69	151.755
TRGJP2	-2.09542	1.33435	-12.5282	4.00564e-32	1.12923e-30	61.9348
ITGA8	-2.09464	2.69074	-15.0285	1.64321e-43	8.75005e-42	87.9874
NRGN	-2.09435	4.96943	-9.49927	5.0822e-20	6.48199e-19	34.3173
GIMAP6	-2.09338	3.85617	-17.7705	5.39954e-57	5.39722e-55	118.874
SGCA	-2.09236	2.76028	-13.6811	3.04151e-37	1.13199e-35	73.6428
FGFR2	-2.08637	3.60793	-12.3015	3.80088e-31	1.01044e-29	59.7013
ATP13A4	-2.08503	3.79224	-8.53327	1.18304e-16	1.1705e-15	26.6624
AFF3	-2.083	1.38968	-16.7747	5.29461e-52	4.36868e-50	107.437
MMRN1	-2.08097	2.21425	-14.6191	1.40971e-41	6.71004e-40	83.5611
KL	-2.07871	1.34266	-18.5256	7.75999e-61	9.23413e-59	127.681
CXCL2	-2.07813	5.65753	-9.90335	1.66293e-21	2.3688e-20	37.6991
FBLN5	-2.07521	5.37156	-13.6768	3.17921e-37	1.18198e-35	73.5988
METTL7A	-2.07437	5.36747	-15.4474	1.63429e-45	9.74032e-44	92.5724
OR7E47P	-2.07389	2.42311	-17.2772	1.64655e-54	1.51591e-52	113.182
S100A3	-2.06883	2.36356	-15.355	4.53595e-45	2.63168e-43	91.5572
DACH1	-2.06765	1.42894	-18.6487	1.81626e-61	2.22174e-59	129.126
CHI3L2	-2.06583	3.75094	-10.1868	1.42339e-22	2.18601e-21	40.1315
SPARCL1	-2.06113	6.91851	-14.4714	6.92893e-41	3.1319e-39	81.9782
ITM2A	-2.06083	4.60959	-15.216	2.10017e-44	1.17184e-42	90.0331
FEZ1	-2.0601	3.25869	-18.5676	4.72764e-61	5.70333e-59	128.174
C10orf67	-2.05985	0.523745	-33.8008	1.35833e-140	4.7521e-137	310.482
EDN1	-2.05604	4.62803	-11.668	1.79436e-28	4.02666e-27	53.5922
KIAA1324L	-2.05521	2.85818	-15.5945	3.19348e-46	2.00222e-44	94.1962
MMRN2	-2.05442	3.74087	-18.2873	1.27988e-59	1.45853e-57	124.891
C1QTNF7	-2.05298	1.48913	-16.4957	1.27196e-50	9.9108e-49	104.274
CYBRD1	-2.05295	6.02388	-13.4031	5.4869e-36	1.90814e-34	70.769
GYPE	-2.05136	0.813963	-29.2456	3.18832e-117	5.07015e-114	256.943
RSPO2	-2.0459	0.976277	-17.8976	1.22654e-57	1.26579e-55	120.349
RXRG	-2.04195	1.06051	-16.5341	8.22075e-51	6.47754e-49	104.708
AC236972.3	-2.04182	1.00256	-16.9072	1.16133e-52	9.86142e-51	108.947
ACOXL	-2.04058	2.2138	-13.4685	2.78527e-36	9.8427e-35	71.4425
AL136369.1	-2.03621	0.597009	-19.215	2.21378e-64	2.9674e-62	135.806
ZBTB16	-2.03461	1.64371	-11.6065	3.22902e-28	7.13177e-27	53.0094
KCNJ15	-2.03442	3.38471	-9.64065	1.55383e-20	2.056e-19	35.4888
AP001972.5	-2.03225	4.33381	-13.2786	1.98561e-35	6.6859e-34	69.4914
PPP1R14A	-2.03038	4.14779	-14.371	2.03662e-40	9.00775e-39	80.9064
RS1	-2.03017	0.518079	-34.6457	7.91369e-145	3.46076e-141	320.179
MIR3677	-2.02764	1.96262	-11.7136	1.15956e-28	2.6291e-27	54.0252
ADAMTSL4	-2.02287	3.75064	-13.6016	6.97702e-37	2.54792e-35	72.8179
SRGAP3-AS2	-2.02142	1.42715	-9.50883	4.69267e-20	6.00267e-19	34.3961
C5AR1	-2.01912	4.66645	-14.3547	2.42667e-40	1.06654e-38	80.7323
JCAD	-2.01836	3.638	-15.8679	1.51296e-47	1.014e-45	97.2295
ANGPTL1	-2.0179	1.44803	-17.1394	8.06599e-54	7.18037e-52	111.601
C8orf34-AS1	-2.01297	2.63645	-9.6586	1.33561e-20	1.77734e-19	35.6385
LILRA5	-2.0113	2.7596	-15.3482	4.89231e-45	2.83373e-43	91.482
TMEM190	-2.01108	1.87694	-8.68047	3.778e-17	3.90007e-16	27.7883
SCEL	-2.01016	4.96933	-9.19343	6.31884e-19	7.40834e-18	31.8267
NR4A1	-2.00733	5.29189	-9.53455	3.7857e-20	4.87639e-19	34.6084
SVEP1	-2.00679	2.28919	-14.1046	3.49631e-39	1.44243e-37	78.0806
ERG	-2.00677	3.13365	-18.8745	1.2591e-62	1.57884e-60	131.783
MAPK4	-2.00641	1.09318	-12.8507	1.56817e-33	4.81249e-32	65.1521
COLEC12	-2.00541	3.99983	-11.8368	3.54708e-29	8.25096e-28	55.2002
SULT1C4	-2.00506	1.85662	-17.1454	7.53132e-54	6.7387e-52	111.669
TAL1	-2.00502	1.26021	-25.0801	2.84655e-95	1.77833e-92	206.627
TMEM88	-2.00383	2.65218	-18.0004	3.69379e-58	3.92788e-56	121.544
RXFP1	-2.00041	0.90571	-26.0522	2.00635e-100	1.59527e-97	218.438
BMP2	-1.99903	3.76934	-11.5156	7.66635e-28	1.65458e-26	52.1519
LINC01936	-1.99855	1.65919	-17.2088	3.62384e-54	3.28445e-52	112.397
RSPO4	-1.9983	1.3946	-14.5797	2.15762e-41	1.01321e-39	83.138
SRPX	-1.99744	3.31392	-13.6477	4.30899e-37	1.59355e-35	73.2967
GPRIN2	-1.99721	3.2264	-11.7638	7.16081e-29	1.63953e-27	54.5034
NR4A3	-1.99686	2.3594	-11.4198	1.89778e-27	3.98523e-26	51.2531
DOK2	-1.99494	4.25736	-14.0205	8.52873e-39	3.44945e-37	77.1944
CD300C	-1.99325	2.59351	-16.0405	2.18306e-48	1.5214e-46	99.1553
PGM5	-1.99129	2.57827	-13.6215	5.66989e-37	2.08581e-35	73.024
AATK	-1.99086	2.40729	-12.3049	3.67519e-31	9.78512e-30	59.7347
CAT	-1.9888	6.6399	-19.0958	9.13163e-64	1.19652e-61	134.395
IRX2	-1.98585	3.9724	-7.3317	7.45633e-13	5.30095e-12	18.0526
GATA6	-1.98508	3.1278	-13.5646	1.02623e-36	3.71277e-35	72.4345
TIE1	-1.98236	4.03005	-17.0261	2.97025e-53	2.58493e-51	110.303
LDLR	-1.98149	5.44061	-14.7259	4.439e-42	2.16293e-40	84.7099
NRN1	-1.98103	3.18658	-13.1776	5.60889e-35	1.83218e-33	68.4599
PKNOX2	-1.97642	1.49877	-18.6355	2.12429e-61	2.58949e-59	128.97
PRAM1	-1.97595	2.48363	-15.8152	2.72851e-47	1.81133e-45	96.643
TSPAN18	-1.97516	3.30205	-15.8116	2.8406e-47	1.88217e-45	96.6029
SOCS2	-1.97351	3.63247	-12.5994	1.96644e-32	5.67622e-31	62.6411
KLK11	-1.97272	3.85908	-5.89073	6.43473e-09	3.03723e-08	9.19008
CLEC12A	-1.9724	2.67026	-12.9187	7.87508e-34	2.44463e-32	65.8361
ALOX5	-1.97067	5.46338	-13.0221	2.75026e-34	8.69962e-33	66.8808
FXYD6	-1.97063	4.28434	-15.6067	2.78772e-46	1.76044e-44	94.3314
TBX3	-1.97013	2.65137	-16.1117	9.7996e-49	6.95413e-47	99.952
ADAMTSL3	-1.97003	1.63807	-17.4687	1.79822e-55	1.71419e-53	115.385
GPM6B	-1.96627	2.59519	-15.8356	2.1709e-47	1.44665e-45	96.8704
OTUD1	-1.96467	4.06003	-23.9187	4.12999e-89	1.95254e-86	192.501
BANCR	-1.96384	1.36912	-11.339	4.06118e-27	8.36259e-26	50.4987
GAS6	-1.96318	6.37683	-14.3014	4.29156e-40	1.86278e-38	80.1655
LEPR	-1.95593	2.60114	-14.7088	5.34115e-42	2.59528e-40	84.526
SELENOP	-1.95459	5.60213	-12.1541	1.62063e-30	4.15064e-29	58.2621
ALOX15	-1.95459	1.80363	-8.77597	1.78755e-17	1.88878e-16	28.5266
LINC02555	-1.95289	1.13033	-12.8371	1.80016e-33	5.51476e-32	65.0151
SLC14A1	-1.9526	1.11145	-18.1603	5.67762e-59	6.30577e-57	123.408
TINCR	-1.95218	1.22261	-14.5859	2.01896e-41	9.5065e-40	83.204
ALDH1A1	-1.95114	6.27698	-8.97749	3.61201e-18	4.02312e-17	30.1051
MFSD2A	-1.95025	5.17712	-11.6331	2.50527e-28	5.56136e-27	53.2611
GNG11	-1.94818	4.56718	-13.0296	2.54888e-34	8.06991e-33	66.9563
STARD8	-1.94599	2.73008	-19.3379	5.13376e-65	7.099e-63	137.261
ACKR4	-1.94296	1.23882	-18.5411	6.4635e-61	7.77064e-59	127.863
EFEMP1	-1.9419	6.25752	-12.2103	9.32874e-31	2.41217e-29	58.8102
CPED1	-1.94106	2.47704	-15.5028	8.84526e-46	5.41946e-44	93.183
SLC5A9	-1.94061	1.13692	-16.1957	3.80083e-49	2.75304e-47	100.894
SLCO2A1	-1.93912	4.97108	-11.1212	3.10472e-26	6.07146e-25	48.4823
PALMD	-1.93608	2.63225	-16.5149	1.02325e-50	8.00859e-49	104.491
CYP27A1	-1.93587	5.7305	-12.6129	1.71874e-32	4.97765e-31	62.7748
CA3	-1.93504	2.0338	-12.4425	9.40472e-32	2.59893e-30	61.0876
FRMD3	-1.93187	1.44932	-20.6955	4.37481e-72	8.59848e-70	153.467
C5orf38	-1.92928	3.17863	-8.5088	1.42821e-16	1.40156e-15	26.4767
AC131649.2	-1.92842	1.26483	-15.1463	4.51604e-44	2.47251e-42	89.2718
AC093890.1	-1.9284	1.06195	-24.0942	4.84377e-90	2.3536e-87	194.635
XAGE2	-1.92822	1.59208	-7.94143	1.00124e-14	8.46094e-14	22.2898
MYADM	-1.92651	6.62203	-14.0645	5.34927e-39	2.18371e-37	77.658
HK3	-1.92373	3.44318	-12.0698	3.69531e-30	9.18185e-29	57.4442
AC013457.1	-1.9232	0.869109	-12.2995	3.87554e-31	1.0295e-29	59.682
LINC01863	-1.91981	0.65906	-24.6209	7.76845e-93	4.38353e-90	201.042
ADGRL2	-1.91533	3.83543	-13.7658	1.25121e-37	4.74768e-36	74.5254
MASP1	-1.91293	1.06446	-20.9379	2.34387e-73	5.06175e-71	156.381
DAPK2	-1.90756	2.71415	-15.6731	1.33133e-46	8.57763e-45	95.0664
MORN5	-1.90649	1.59596	-9.23734	4.41678e-19	5.24334e-18	32.1805
AC116407.1	-1.90614	1.94262	-15.4273	2.03936e-45	1.20927e-43	92.3522
HLF	-1.90495	2.80987	-9.68224	1.09391e-20	1.46911e-19	35.8359
TRPV2	-1.90113	4.44146	-16.4834	1.46307e-50	1.13242e-48	104.135
EFCAB1	-1.89958	1.67569	-9.39515	1.20674e-19	1.49496e-18	33.4625
TACC1	-1.89886	4.991	-15.0211	1.78244e-43	9.46262e-42	87.9066
CAPSL	-1.89877	1.72129	-8.6386	5.23523e-17	5.32891e-16	27.4665
MSRB3	-1.89867	3.69899	-14.7037	5.64376e-42	2.73472e-40	84.4712
SPAAR	-1.8976	1.29126	-28.0868	3.71521e-111	4.33256e-108	243.04
GIMAP7	-1.89631	4.59006	-15.1095	6.76885e-44	3.68286e-42	88.8693
AP002856.2	-1.8963	0.479833	-17.1788	5.1228e-54	4.6191e-52	112.052
DNASE2B	-1.8947	1.04014	-17.2575	2.06851e-54	1.88948e-52	112.955
PRKG2	-1.89261	1.1263	-21.5719	1.08544e-76	2.6932e-74	164.025
CLEC1A	-1.8918	1.88875	-22.8839	1.26711e-83	4.22188e-81	179.921
C1QB	-1.89174	8.50248	-10.5477	5.81256e-24	9.78125e-23	43.2981
GSTM5	-1.89097	1.43383	-21.1363	2.12738e-74	4.77091e-72	158.77
CD300LF	-1.89047	3.49288	-13.33	1.16805e-35	3.9674e-34	70.0184
FOLR1	-1.88955	7.0427	-6.54577	1.27894e-10	7.27305e-10	13.0118
IRX1	-1.88939	1.30148	-10.8236	4.79574e-25	8.70223e-24	45.7695
DKK2	-1.88786	1.83977	-17.0211	3.14593e-53	2.72427e-51	110.246
TEKT1	-1.88329	1.36461	-9.68585	1.06097e-20	1.42707e-19	35.8661
CYS1	-1.88314	2.23728	-11.2815	6.96028e-27	1.41986e-25	49.9646
NDRG4	-1.88248	2.2283	-13.6718	3.3494e-37	1.24394e-35	73.547
AC093787.1	-1.87996	0.404905	-23.489	7.86454e-87	3.19931e-84	187.274
KLF2	-1.87958	4.7074	-13.1798	5.4835e-35	1.7929e-33	68.4824
MYL9	-1.87917	6.93827	-14.362	2.24349e-40	9.88522e-39	80.8103
PDLIM2	-1.87831	3.22761	-19.553	3.95049e-66	5.73477e-64	139.814
PPARG	-1.87788	4.10638	-10.8101	5.4246e-25	9.82296e-24	45.6474
LINC01082	-1.87741	0.468099	-30.2875	1.21793e-122	2.2426e-119	269.358
TGM1	-1.87634	1.47253	-19.5178	6.00995e-66	8.61714e-64	139.396
CHRM1	-1.87521	0.395412	-28.662	3.58071e-114	5.01085e-111	249.952
IHH	-1.87318	0.938627	-12.2844	4.49807e-31	1.18856e-29	59.5342
THSD1	-1.87179	2.11351	-20.2123	1.47079e-69	2.49784e-67	147.675
TIMP3	-1.87162	2.60345	-12.7952	2.74856e-33	8.32541e-32	64.5948
SCD5	-1.87029	3.58124	-11.2803	7.04062e-27	1.43457e-25	49.9532
C1orf194	-1.8685	2.05923	-8.54845	1.05238e-16	1.04684e-15	26.7778
ACP5	-1.86677	7.15723	-13.7897	9.7336e-38	3.71758e-36	74.7749
C1QA	-1.86643	8.39809	-10.8752	2.9958e-25	5.49597e-24	46.2357
DUSP1	-1.86561	8.21033	-10.807	5.58222e-25	1.00927e-23	45.6191
IQCN	-1.86207	1.79227	-13.6815	3.02853e-37	1.12836e-35	73.6471
AL136452.1	-1.86177	1.24755	-14.8868	7.72e-43	3.93136e-41	86.4491
AARD	-1.86066	1.31855	-13.0613	1.84354e-34	5.87397e-33	67.2781
TBX2	-1.86007	3.54052	-14.4821	6.17653e-41	2.80996e-39	82.0924
CCL24	-1.85678	2.17016	-10.3128	4.70041e-23	7.46116e-22	41.2283
SLC15A2	-1.85581	3.34149	-11.6524	2.08389e-28	4.66144e-27	53.4438
SEMA6D	-1.85556	1.56181	-14.9533	3.73984e-43	1.92693e-41	87.1697
C11orf96	-1.85553	4.99551	-11.7391	9.08306e-29	2.06613e-27	54.2675
C1orf162	-1.85231	4.36616	-14.7558	3.20973e-42	1.56833e-40	85.0323
WDR38	-1.85078	1.73712	-8.60317	6.89277e-17	6.94338e-16	27.1952
FFAR4	-1.8469	1.40897	-16.2993	1.17921e-49	8.75898e-48	102.059
LMO2	-1.84648	3.70401	-18.8892	1.05774e-62	1.34076e-60	131.957
TPPP	-1.84519	2.87307	-11.0115	8.56688e-26	1.63153e-24	47.4763
COX7A1	-1.84432	3.9708	-17.5116	1.09348e-55	1.05387e-53	115.881
SLC11A1	-1.83991	3.69402	-13.0303	2.53014e-34	8.01784e-33	66.9636
FPR1	-1.83932	3.91476	-11.4449	1.4963e-27	3.15921e-26	51.4888
STARD13	-1.83738	2.7748	-19.2329	1.78954e-64	2.40796e-62	136.017
NTN4	-1.83197	5.01644	-12.5515	3.17451e-32	9.04399e-31	62.1657
MAOB	-1.83191	3.92904	-11.3769	2.84354e-27	5.9321e-26	50.8521
ARHGAP6	-1.83168	1.46294	-21.9435	1.19212e-78	3.2583e-76	168.518
ANGPT4	-1.82921	0.428973	-36.001	1.51023e-151	1.05671e-147	335.561
SLC51B	-1.82324	2.0426	-11.4941	9.39517e-28	2.01157e-26	51.9502
TMEM150B	-1.82287	2.72928	-13.6836	2.96251e-37	1.10494e-35	73.669
EEF1A1P5	-1.81965	5.54091	-10.3251	4.21691e-23	6.72112e-22	41.3358
JAML	-1.81949	3.39703	-13.3472	9.78422e-36	3.33952e-34	70.1944
GYPC	-1.81908	4.45628	-16.8417	2.46082e-52	2.05469e-50	108.199
NEDD9	-1.81848	5.95599	-11.9754	9.26936e-30	2.22726e-28	56.5317
LYZ	-1.81749	8.95913	-8.22206	1.25841e-15	1.14115e-14	24.332
ARHGAP44	-1.81435	3.58936	-12.313	3.39276e-31	9.04692e-30	59.8141
SYNPO	-1.8139	5.30492	-14.2396	8.30773e-40	3.53154e-38	79.509
MACROD2	-1.8125	2.78207	-8.49641	1.57082e-16	1.53549e-15	26.3829
SELENBP1	-1.81171	6.91118	-9.2877	2.92434e-19	3.52058e-18	32.5879
CXCR2	-1.81095	1.26237	-17.5859	4.61869e-56	4.51354e-54	116.738
LMOD1	-1.81009	3.37266	-13.0757	1.59147e-34	5.10336e-33	67.4241
CADM1	-1.80983	4.52435	-10.3114	4.75932e-23	7.54453e-22	41.216
ADGRE3	-1.80765	0.990885	-20.3743	2.09623e-70	3.69021e-68	149.614
EGR1	-1.80736	7.01798	-9.44861	7.74754e-20	9.74991e-19	33.9005
KHDRBS2	-1.8063	1.43055	-12.3707	1.91796e-31	5.21208e-30	60.3802
S100A12	-1.80585	1.51838	-12.0573	4.17421e-30	1.03059e-28	57.3233
AC084880.1	-1.8056	1.48516	-19.9395	3.8823e-68	6.11813e-66	144.416
CTXND1	-1.80476	0.570043	-23.0093	2.7433e-84	9.31791e-82	181.444
BMPER	-1.80377	1.05111	-15.4967	9.45935e-46	5.77549e-44	93.1162
CORO2B	-1.80278	1.593	-17.5666	5.7791e-56	5.63181e-54	116.515
FAM110D	-1.80249	1.62072	-20.1064	5.24256e-69	8.5706e-67	146.409
HCAR2	-1.80084	2.65773	-9.98097	8.52314e-22	1.23778e-20	38.3604
AGTR1	-1.79569	1.43411	-14.4743	6.71654e-41	3.04771e-39	82.0091
ZFP36	-1.79554	8.07628	-10.7465	9.67347e-25	1.72315e-23	45.0744
BDNF	-1.79541	0.940509	-16.421	2.96973e-50	2.26353e-48	103.43
ACE	-1.79493	4.17033	-14.0274	7.93254e-39	3.21949e-37	77.2664
LGALSL	-1.79358	3.68306	-15.083	9.0455e-44	4.89114e-42	88.581
WASF3	-1.79322	2.37488	-14.7882	2.25608e-42	1.10855e-40	85.3828
LRRN4	-1.79068	3.33977	-7.26804	1.15109e-12	8.01408e-12	17.6264
AP001189.3	-1.78985	1.40868	-18.9567	4.75518e-63	6.04945e-61	132.752
AL162511.1	-1.78853	2.36795	-9.15606	8.56267e-19	9.9584e-18	31.5265
PRELP	-1.7875	4.77798	-10.0459	4.8584e-22	7.18086e-21	38.9165
NCF2	-1.78739	5.38482	-12.6225	1.5609e-32	4.55448e-31	62.8704
GPER1	-1.78691	1.72869	-14.9948	2.37646e-43	1.24462e-41	87.6206
ANXA8	-1.7857	1.24798	-10.3654	2.95132e-23	4.74721e-22	41.6891
GIMAP1	-1.78489	2.37119	-18.2209	2.79008e-59	3.14874e-57	124.115
ADGRD1	-1.78458	3.28072	-9.52308	4.16656e-20	5.34729e-19	34.5136
CASS4	-1.78267	2.85064	-14.2409	8.18829e-40	3.48925e-38	79.5234
AC013264.1	-1.77831	1.76842	-9.39871	1.1717e-19	1.45465e-18	33.4917
RHOXF1-AS1	-1.77606	1.68787	-10.8312	4.47683e-25	8.12776e-24	45.8377
AMOTL1	-1.77515	3.51488	-14.4481	8.90647e-41	3.98967e-39	81.7286
C1orf115	-1.77428	3.91639	-11.94	1.3062e-29	3.10866e-28	56.1914
CDHR3	-1.77045	2.26017	-7.92532	1.12594e-14	9.45988e-14	22.1743
CCDC85A	-1.77026	0.873026	-23.8976	5.34416e-89	2.42812e-86	192.244
IL20RA	-1.76978	2.53783	-11.1213	3.10102e-26	6.06762e-25	48.4835
TBX2-AS1	-1.76829	1.87906	-16.277	1.51775e-49	1.12497e-47	101.807
TGFBR2	-1.76752	6.52908	-14.6358	1.17702e-41	5.61775e-40	83.7405
LIMCH1	-1.76593	5.76665	-12.4722	6.99714e-32	1.94745e-30	61.3811
AC112206.2	-1.76403	0.802347	-19.5729	3.11588e-66	4.56105e-64	140.05
NEBL	-1.76387	3.97371	-12.2348	7.33002e-31	1.91231e-29	59.0495
KCNJ5	-1.76156	1.86064	-13.1612	6.63355e-35	2.16084e-33	68.2932
PPP1R15A	-1.75966	6.37872	-15.6701	1.37746e-46	8.84227e-45	95.0326
MS4A2	-1.75657	1.88391	-12.2306	7.64043e-31	1.99181e-29	59.0083
GATA2	-1.75472	3.21631	-13.2592	2.425e-35	8.10301e-34	69.2928
TMEM204	-1.75389	4.42839	-16.2654	1.72933e-49	1.27638e-47	101.678
WFS1	-1.75362	5.30383	-15.7175	8.12231e-47	5.27197e-45	95.5579
RHOJ	-1.75314	3.14378	-17.4434	2.41168e-55	2.29273e-53	115.093
USHBP1	-1.75075	1.50594	-22.2418	3.16417e-80	9.14864e-78	172.131
NLRC4	-1.75054	2.00163	-19.0086	2.56828e-63	3.27924e-61	133.366
TUBA4B	-1.74925	1.47793	-9.31397	2.35679e-19	2.85796e-18	32.8011
RGS9	-1.74841	1.34496	-21.0912	3.67334e-74	8.18546e-72	158.226
KLK10	-1.74761	2.6814	-6.81274	2.34967e-11	1.43436e-10	14.6695
MIR27A	-1.74698	1.17685	-13.0035	3.32467e-34	1.04693e-32	66.6924
RN7SL8P	-1.7469	1.26811	-9.80768	3.7709e-21	5.23928e-20	36.8892
EEF1A1P6	-1.7452	4.37634	-13.3929	6.1021e-36	2.11159e-34	70.6634
MYOZ1	-1.74435	1.7762	-12.888	1.07522e-33	3.32007e-32	65.5268
NHSL1	-1.74337	3.06147	-14.7982	2.02351e-42	1.00131e-40	85.491
SPI1	-1.74309	5.94336	-11.6429	2.28009e-28	5.0776e-27	53.3545
PEAR1	-1.74281	2.11477	-17.2958	1.32875e-54	1.22979e-52	113.395
AC010976.2	-1.74014	0.740967	-19.6899	7.69836e-67	1.15591e-64	141.442
RNF144B	-1.73925	4.07397	-14.4638	7.52205e-41	3.3825e-39	81.8965
S1PR4	-1.73894	3.24467	-14.6483	1.02777e-41	4.9188e-40	83.8753
KLF6	-1.73686	6.47158	-15.0586	1.18176e-43	6.32169e-42	88.3152
TMEM47	-1.73458	3.54972	-13.9499	1.80015e-38	7.16474e-37	76.452
AC011899.2	-1.73321	1.37156	-21.1968	1.02333e-74	2.35535e-72	159.499
SPTBN1	-1.73266	6.58022	-15.4479	1.62526e-45	9.70304e-44	92.5779
CFTR	-1.73223	2.49632	-8.60116	7.00076e-17	7.04608e-16	27.1798
ZMYND10	-1.732	2.37869	-8.62239	5.93805e-17	6.02327e-16	27.3422
LHFPL3	-1.73174	0.941516	-14.1333	2.5761e-39	1.0691e-37	78.3842
MGC27382	-1.73129	0.624331	-20.1945	1.81975e-69	3.06077e-67	147.463
FCN1	-1.7309	2.71095	-11.0711	4.93729e-26	9.51162e-25	48.0225
FCGR3B	-1.72956	1.61431	-12.0358	5.1503e-30	1.2609e-28	57.1148
TNNI2	-1.72939	2.49797	-10.5484	5.77986e-24	9.7356e-23	43.3037
ATF3	-1.7263	5.55942	-9.84773	2.67845e-21	3.75724e-20	37.2275
PIGR	-1.72611	7.21345	-4.66666	3.78486e-06	1.26881e-05	3.02467
SASH1	-1.72536	3.53781	-16.2387	2.33958e-49	1.70522e-47	101.377
PLAC8	-1.7228	3.76187	-8.50933	1.42236e-16	1.397e-15	26.4807
MATN3	-1.72236	3.03015	-10.7606	8.51596e-25	1.52083e-23	45.2006
LIFR	-1.72228	3.92514	-11.4258	1.792e-27	3.76762e-26	51.3099
NFIX	-1.72143	4.91532	-10.9762	1.18516e-25	2.24245e-24	47.1547
ROR1	-1.71856	2.22459	-14.0743	4.82318e-39	1.97818e-37	77.7609
DPYSL2	-1.7128	6.26927	-13.2216	3.5689e-35	1.17748e-33	68.909
NDRG2	-1.71243	4.90946	-11.876	2.42832e-29	5.69403e-28	55.5762
DPT	-1.71222	4.57159	-9.04416	2.11547e-18	2.39514e-17	30.6333
C11orf97	-1.71164	0.976196	-10.7035	1.42923e-24	2.51137e-23	44.6877
CTGF	-1.71155	7.34405	-10.5174	7.62952e-24	1.27286e-22	43.0287
CFP	-1.71151	1.61999	-18.1828	4.36211e-59	4.89129e-57	123.67
MT1A	-1.71151	2.37681	-7.87341	1.64134e-14	1.35589e-13	21.8034
AL109741.1	-1.71113	1.14869	-22.2496	2.87968e-80	8.39547e-78	172.225
DENND3	-1.71101	4.39002	-16.1772	4.6837e-49	3.38552e-47	100.686
RETREG1	-1.7099	3.06011	-10.5797	4.36435e-24	7.43725e-23	43.5819
TLR8	-1.70943	2.2651	-12.7196	5.8847e-33	1.75513e-31	63.839
TYROBP	-1.70809	7.95468	-10.8168	5.10393e-25	9.25186e-24	45.7078
DENND2A	-1.70535	2.67053	-14.7012	5.79722e-42	2.80132e-40	84.4445
APOC1	-1.70523	7.97464	-9.16062	8.2517e-19	9.60684e-18	31.5631
NPR3	-1.70517	2.735	-11.7737	6.51347e-29	1.49622e-27	54.5973
AQP9	-1.70477	3.16388	-10.2391	8.9966e-23	1.40199e-21	40.5857
RNU6-529P	-1.7038	1.92652	-15.2901	9.29128e-45	5.31136e-43	90.8441
CASQ2	-1.70264	0.895691	-18.0401	2.32098e-58	2.49078e-56	122.006
PLLP	-1.70138	3.22151	-12.0679	3.76521e-30	9.34889e-29	57.4256
FILIP1	-1.70071	2.2852	-12.1221	2.21729e-30	5.62115e-29	57.951
LHFPL6	-1.69979	5.00951	-15.7497	5.66742e-47	3.72697e-45	95.9159
PROS1	-1.69957	4.83134	-12.4303	1.06131e-31	2.92592e-30	60.9676
MMP19	-1.6972	3.44087	-11.7079	1.22454e-28	2.77285e-27	53.9712
FBP1	-1.69368	7.18662	-11.6639	1.86647e-28	4.18311e-27	53.5531
ANGPTL7	-1.69342	0.440009	-21.8928	2.20642e-78	5.93781e-76	167.905
NES	-1.69238	4.28891	-11.6444	2.24909e-28	5.01175e-27	53.3681
CBX7	-1.69166	3.974	-14.8224	1.55608e-42	7.77705e-41	85.7521
S100A8	-1.6911	5.58121	-7.04779	5.05033e-12	3.29453e-11	16.1758
ADGRF5	-1.69104	6.13603	-8.08681	3.44313e-15	3.01446e-14	23.3407
NXPH3	-1.68697	1.17751	-20.8313	8.49075e-73	1.70718e-70	155.099
CACNG4	-1.68675	2.75317	-6.91637	1.19925e-11	7.55142e-11	15.3282
RCAN1	-1.68434	4.98921	-15.19	2.79446e-44	1.5469e-42	89.7491
GPR146	-1.68253	1.49666	-20.8079	1.12759e-72	2.2542e-70	154.817
NOVA2	-1.68144	1.22776	-23.0468	1.73576e-84	5.95348e-82	181.9
NTRK2	-1.68131	1.1457	-12.0549	4.27331e-30	1.05209e-28	57.3
SLCO4C1	-1.68041	2.68826	-9.28289	3.04208e-19	3.65729e-18	32.5489
PTH1R	-1.67922	1.83094	-15.4569	1.4705e-45	8.81723e-44	92.6774
CYR61	-1.67838	7.30343	-9.9983	7.33827e-22	1.06881e-20	38.5085
NXF3	-1.67789	0.897332	-13.5767	9.04317e-37	3.27511e-35	72.5602
NOTCH4	-1.67521	3.21714	-15.737	6.53685e-47	4.28262e-45	95.7739
CCDC69	-1.67509	4.94298	-13.7657	1.25292e-37	4.74902e-36	74.524
C16orf89	-1.67504	6.77145	-5.09825	4.61287e-07	1.73454e-06	5.04942
SHROOM4	-1.67482	2.74341	-12.5099	4.80929e-32	1.35035e-30	61.7533
KCNT2	-1.67474	0.83868	-19.2399	1.64655e-64	2.23273e-62	136.1
EGR2	-1.67454	3.47609	-11.6502	2.12829e-28	4.75164e-27	53.4229
ST6GALNAC2	-1.67409	2.72006	-11.543	5.91075e-28	1.28439e-26	52.4098
PRKCE	-1.67337	3.1528	-17.9393	7.5422e-58	7.87653e-56	120.833
PAPSS2	-1.67297	5.5511	-12.1783	1.27714e-30	3.29019e-29	58.4985
MAL	-1.67182	3.26673	-9.83857	2.89653e-21	4.05503e-20	37.1501
SLC16A11	-1.67144	1.87834	-12.4496	8.75994e-32	2.42458e-30	61.1581
GJA5	-1.66706	4.2343	-12.1	2.75122e-30	6.92457e-29	57.7369
DCN	-1.66591	6.79312	-10.4172	1.86429e-23	3.03924e-22	42.144
LAMC3	-1.66473	2.74407	-11.4682	1.20033e-27	2.54969e-26	51.7073
FOS	-1.66226	8.022	-8.67069	4.07757e-17	4.19447e-16	27.713
AC004540.2	-1.66112	1.48378	-14.9724	3.0356e-43	1.57101e-41	87.3771
GPRC5A	-1.66051	7.3263	-9.45992	7.05229e-20	8.88777e-19	33.9934
AL357093.2	-1.65916	1.61083	-7.83813	2.11813e-14	1.73016e-13	21.5525
SYNPO2	-1.65861	2.27879	-13.3727	7.52089e-36	2.58212e-34	70.4557
AC007906.2	-1.65853	2.80834	-6.5931	9.50974e-11	5.47651e-10	13.3015
ENG	-1.65845	6.76001	-13.767	1.2356e-37	4.69353e-36	74.5379
RADIL	-1.65811	1.10334	-17.3999	3.98674e-55	3.74936e-53	114.593
COL4A3	-1.65516	2.6444	-9.19348	6.3166e-19	7.40819e-18	31.827
KLF15	-1.65514	2.66522	-9.90922	1.58115e-21	2.25689e-20	37.749
EML1	-1.65452	2.84685	-14.2247	9.73173e-40	4.11189e-38	79.3517
FAM92B	-1.65439	1.70172	-8.6715	4.0518e-17	4.17041e-16	27.7192
ALDH1A2	-1.65417	2.03245	-8.52727	1.239e-16	1.22309e-15	26.6168
HMGN2P15	-1.65118	1.68008	-12.6877	8.11373e-33	2.40151e-31	63.52
CYP2B7P	-1.65076	5.64377	-5.54609	4.39784e-08	1.88068e-07	7.32314
IL3RA	-1.6506	3.99479	-16.9901	4.48634e-53	3.85638e-51	109.893
CD5L	-1.65053	0.391146	-31.5662	3.10049e-129	7.23138e-126	284.467
LAMA3	-1.64984	3.7547	-7.58088	1.32365e-13	1.01087e-12	19.7506
MNDA	-1.64932	4.50404	-10.6525	2.26479e-24	3.92246e-23	44.2317
C11orf88	-1.64917	1.00861	-10.6745	1.8569e-24	3.24331e-23	44.4284
SNTN	-1.64874	1.46422	-9.27103	3.35265e-19	4.01e-18	32.4528
ROPN1L	-1.64638	1.84202	-8.67386	3.97812e-17	4.09699e-16	27.7373
ABCG2	-1.64579	1.81579	-16.7562	6.53763e-52	5.3439e-50	107.227
NMUR1	-1.64445	0.924089	-22.7734	4.87239e-83	1.57834e-80	178.58
TLR4	-1.64437	3.29404	-12.3308	2.8444e-31	7.61956e-30	59.989
PDPN	-1.64277	4.28518	-10.1604	1.79323e-22	2.7336e-21	39.9029
SLCO2B1	-1.64073	5.09161	-10.5337	6.58944e-24	1.10355e-22	43.1739
PTGER4	-1.64042	3.2133	-12.8525	1.54013e-33	4.73475e-32	65.17
SCNN1G	-1.64033	2.94896	-8.68545	3.63402e-17	3.75921e-16	27.8266
AP001189.1	-1.63917	0.821861	-20.5032	4.44106e-71	8.22067e-69	151.159
FLI1	-1.63461	3.40304	-15.2746	1.10196e-44	6.24832e-43	90.6745
SNX22	-1.63435	2.2798	-17.1296	9.02592e-54	8.01452e-52	111.489
S100A4	-1.63426	8.6507	-9.30672	2.5016e-19	3.021e-18	32.7421
CXCR1	-1.63369	0.885287	-16.3778	4.84581e-50	3.67745e-48	102.943
TMEM273	-1.63323	3.74271	-13.9353	2.10054e-38	8.31304e-37	76.2987
NIM1K	-1.6328	1.06367	-16.0754	1.47438e-48	1.03369e-46	99.5457
NOSTRIN	-1.63231	3.54637	-12.0189	6.07041e-30	1.48099e-28	56.9517
CDH13	-1.6323	2.03936	-14.2564	6.94014e-40	2.96822e-38	79.6878
CCRL2	-1.62992	3.35886	-13.0324	2.47589e-34	7.85305e-33	66.9852
ABLIM3	-1.62876	3.16418	-11.0829	4.42589e-26	8.54996e-25	48.1309
HLA-DRB5	-1.62833	8.63757	-7.5128	2.13242e-13	1.59306e-12	19.282
LINC00261	-1.62789	2.44098	-7.67242	6.93379e-14	5.42682e-13	20.3862
APOBR	-1.62653	3.45302	-11.8543	2.99562e-29	6.99144e-28	55.3679
AC105914.2	-1.6251	0.467448	-16.7423	7.66315e-52	6.24931e-50	107.069
PILRA	-1.62473	4.26969	-12.2426	6.78797e-31	1.77752e-29	59.1258
AC128709.3	-1.62263	0.319398	-31.9051	5.68554e-131	1.42078e-127	288.445
DCSTAMP	-1.62165	1.54495	-12.4594	7.94962e-32	2.20903e-30	61.2544
FCER1A	-1.62087	2.88827	-7.27685	1.08415e-12	7.56458e-12	17.6852
VSIR	-1.61999	4.71064	-16.1368	7.38412e-49	5.30459e-47	100.234
AC027288.1	-1.61876	1.42972	-8.99153	3.22788e-18	3.61368e-17	30.2161
HTR3C	-1.61713	0.314802	-23.2732	1.0961e-85	4.07949e-83	184.65
CD34	-1.61646	3.85395	-14.4618	7.68637e-41	3.44754e-39	81.875
BCL6B	-1.61573	3.25973	-15.4043	2.6326e-45	1.54792e-43	92.0983
RTN1	-1.61439	2.41586	-12.5701	2.63558e-32	7.55166e-31	62.3504
AP001528.3	-1.61319	1.04593	-19.5584	3.70267e-66	5.39742e-64	139.878
CSF3R	-1.61237	4.08718	-8.50157	1.50975e-16	1.48034e-15	26.422
SESN1	-1.61231	3.84081	-16.5118	1.05996e-50	8.27735e-49	104.455
GRAMD2A	-1.61198	3.73328	-9.83491	2.98874e-21	4.17742e-20	37.1191
NTNG1	-1.60952	0.935548	-13.2042	4.26729e-35	1.40311e-33	68.7314
ACSS3	-1.60916	1.82576	-13.6025	6.90758e-37	2.5252e-35	72.8278
KANK2	-1.60753	5.34135	-16.3565	6.17123e-50	4.65303e-48	102.703
C1orf87	-1.60516	0.855604	-11.2172	1.27017e-26	2.54361e-25	49.3683
F10	-1.60264	2.40968	-12.491	5.80297e-32	1.62414e-30	61.5669
REEP1	-1.60255	1.42574	-12.5489	3.25845e-32	9.27558e-31	62.1398
AP003385.4	-1.60156	0.574965	-19.4891	8.4648e-66	1.20382e-63	139.055
OVCH1	-1.60107	0.406567	-28.906	1.89394e-115	2.76081e-112	252.878
SCIMP	-1.60081	3.07659	-12.0618	3.99435e-30	9.88977e-29	57.367
MFAP3L	-1.59957	1.28175	-16.1424	6.92868e-49	4.98765e-47	100.297
SELPLG	-1.59935	5.23676	-12.1724	1.35447e-30	3.47916e-29	58.4401
CABCOCO1	-1.59776	1.65653	-9.75291	6.01055e-21	8.22045e-20	36.4281
ADARB1	-1.59599	3.156	-15.2595	1.30048e-44	7.3147e-43	90.5097
WFDC1	-1.59405	1.90936	-13.5639	1.03393e-36	3.73679e-35	72.4271
2022-03-02	-1.59389	4.2074	-13.0969	1.28103e-34	4.12677e-33	67.6396
FAM183A	-1.59197	3.0397	-6.68359	5.37015e-11	3.1827e-10	13.8605
KLF9	-1.59181	4.67498	-13.4626	2.96169e-36	1.04345e-34	71.3815
CLEC4E	-1.59121	2.14527	-11.8315	3.73089e-29	8.667e-28	55.1501
LMCD1	-1.59072	3.40136	-16.0222	2.68141e-48	1.85394e-46	98.9507
PTCRA	-1.59002	1.01505	-19.4623	1.16511e-65	1.65025e-63	138.737
SEC14L3	-1.58881	0.545653	-14.815	1.68589e-42	8.38988e-41	85.6725
CLDN11	-1.58856	2.32663	-10.6486	2.34705e-24	4.06292e-23	44.1963
FGF10	-1.58809	0.562235	-21.138	2.08488e-74	4.70576e-72	158.79
NAPSA	-1.58665	9.06632	-4.80189	1.99097e-06	6.91904e-06	3.64129
PKDCC	-1.58519	3.49287	-10.25	8.17669e-23	1.2782e-21	40.6803
OLFML1	-1.58448	3.13007	-13.4198	4.61845e-36	1.61093e-34	70.9401
AKAP12	-1.58424	3.36006	-8.45031	2.23643e-16	2.15898e-15	26.0345
C1orf189	-1.583	1.52354	-8.80791	1.38978e-17	1.48146e-16	28.775
C6	-1.58202	1.28413	-9.48055	5.94036e-20	7.5135e-19	34.163
CD83	-1.57853	4.66862	-12.0528	4.36004e-30	1.07193e-28	57.28
PHLDB2	-1.57851	3.34594	-10.8507	3.74613e-25	6.83308e-24	46.0143
PDE5A	-1.57801	2.93988	-13.5939	7.56033e-37	2.75519e-35	72.7381
SH3GL2	-1.57765	0.595957	-15.0004	2.23527e-43	1.17243e-41	87.6815
GUCY1A2	-1.57663	1.47247	-14.768	2.80898e-42	1.37443e-40	85.1649
SEC14L4	-1.57484	2.04527	-10.1309	2.32065e-22	3.5025e-21	39.6477
TOX2	-1.57441	2.7582	-12.4909	5.80946e-32	1.62465e-30	61.5658
ADRA1A	-1.57316	0.431134	-23.2251	1.97082e-85	6.9771e-83	184.066
GIMAP4	-1.57275	5.10922	-13.2354	3.09545e-35	1.02649e-33	69.0503
SERPING1	-1.572	8.22104	-11.6335	2.49583e-28	5.54743e-27	53.2649
GMFG	-1.57106	5.5947	-13.6911	2.73923e-37	1.02494e-35	73.7468
RPS29P11	-1.57068	3.68342	-7.02126	6.02021e-12	3.89671e-11	16.0036
AC125807.2	-1.56994	1.47438	-18.4637	1.60973e-60	1.88349e-58	126.954
AC026992.2	-1.56913	0.704691	-19.5736	3.09058e-66	4.54303e-64	140.058
APLN	-1.56844	3.02894	-9.3827	1.33756e-19	1.65001e-18	33.3608
TBX5-AS1	-1.56835	2.14184	-13.9323	2.16774e-38	8.56929e-37	76.2674
PAQR5	-1.56814	2.59872	-11.3692	3.05696e-27	6.36216e-26	50.7804
LINC02185	-1.56753	1.20243	-13.0576	1.91382e-34	6.09237e-33	67.2409
FZD4	-1.56699	3.38941	-13.6074	6.56309e-37	2.40681e-35	72.8786
LINC01765	-1.56577	0.907154	-10.8516	3.71496e-25	6.77975e-24	46.0225
GJA1	-1.56373	6.10745	-9.18982	6.50753e-19	7.61934e-18	31.7976
FGF2	-1.56217	1.31057	-15.724	7.55024e-47	4.9189e-45	95.6306
SYNM	-1.56176	2.25457	-16.042	2.14557e-48	1.49826e-46	99.1725
AC104237.3	-1.56123	0.415842	-26.319	7.78071e-102	6.63922e-99	221.674
LINC02489	-1.56102	2.26888	-7.52399	1.97211e-13	1.47866e-12	19.3588
EP300-AS1	-1.56012	1.926	-14.1774	1.61138e-39	6.72723e-38	78.8505
SHC3	-1.56	1.61936	-13.3205	1.28948e-35	4.37135e-34	69.9202
GIPC2	-1.55954	1.37456	-13.1115	1.1034e-34	3.56768e-33	67.7879
CNN1	-1.5594	3.88771	-10.0337	5.40241e-22	7.95804e-21	38.8115
MFNG	-1.55873	4.28161	-14.9526	3.76468e-43	1.93687e-41	87.1631
HPGDS	-1.5568	2.60068	-9.8209	3.36839e-21	4.69121e-20	37.0008
OTULINL	-1.55649	4.30356	-9.75505	5.90197e-21	8.08142e-20	36.4461
AFAP1L1	-1.55614	3.03664	-14.9691	3.1456e-43	1.62554e-41	87.3418
SORBS1	-1.5557	3.09368	-12.5369	3.6718e-32	1.04015e-30	62.0212
CYBB	-1.55402	5.69769	-8.76766	1.90828e-17	2.01209e-16	28.4621
FCGR3A	-1.55383	6.48187	-9.27289	3.30196e-19	3.95208e-18	32.4679
RAPGEF4	-1.5535	1.9627	-16.0977	1.1473e-48	8.07608e-47	99.7952
LY86	-1.55239	4.13927	-10.7894	6.54816e-25	1.17904e-23	45.4609
CAMK2N1	-1.5495	4.85091	-8.52919	1.22081e-16	1.20616e-15	26.6314
RSPH4A	-1.54872	1.67844	-8.6558	4.57913e-17	4.68835e-16	27.5985
SLC7A7	-1.54809	4.7825	-12.427	1.09691e-31	3.02168e-30	60.9348
AC092691.1	-1.54673	0.505389	-19.9667	2.80164e-68	4.43508e-66	144.741
CCDC141	-1.54537	0.570886	-20.8564	6.27733e-73	1.29948e-70	155.4
RAB11FIP1	-1.545	5.06306	-10.7227	1.20093e-24	2.12195e-23	44.8601
RRAD	-1.54424	4.68692	-6.88277	1.49286e-11	9.29483e-11	15.1137
DYNLRB2	-1.54348	1.59648	-9.06356	1.80953e-18	2.05875e-17	30.7876
HCK	-1.53889	5.0513	-10.1626	1.75892e-22	2.68364e-21	39.922
RBMS3	-1.53752	2.45318	-12.1728	1.34874e-30	3.46699e-29	58.4443
CASKIN2	-1.536	4.18471	-15.0772	9.64426e-44	5.19084e-42	88.5173
ALPP	-1.53554	1.06907	-9.7914	4.332e-21	5.99506e-20	36.752
GADD45B	-1.53499	6.04323	-11.4267	1.77738e-27	3.73912e-26	51.3181
RASL12	-1.53363	3.52107	-13.2938	1.69816e-35	5.72904e-34	69.6467
CFAP52	-1.53358	1.40192	-9.22259	4.98197e-19	5.88235e-18	32.0615
NDST1	-1.53303	4.97271	-15.2668	1.19994e-44	6.78189e-43	90.5897
CSTA	-1.53157	4.24192	-9.35485	1.68329e-19	2.0627e-18	33.1336
LINC01612	-1.53127	1.25526	-9.36823	1.50737e-19	1.85231e-18	33.2427
MIR34C	-1.53072	0.924064	-9.03204	2.33205e-18	2.63438e-17	30.5371
HRCT1	-1.52935	2.08927	-11.3728	2.95542e-27	6.15449e-26	50.8139
ALOX15B	-1.52596	4.75374	-6.00291	3.37091e-09	1.64227e-08	9.81936
LST1	-1.52527	4.33181	-10.6782	1.79564e-24	3.13946e-23	44.4616
PACRG	-1.52523	1.27229	-10.7257	1.16831e-24	2.06848e-23	44.8874
FAXDC2	-1.52459	4.40504	-7.90529	1.30246e-14	1.08621e-13	22.031
FBLN1	-1.52361	6.79594	-9.37143	1.46808e-19	1.80529e-18	33.2688
SMAD9	-1.52327	2.05504	-12.0355	5.16278e-30	1.26307e-28	57.1124
MIR22HG	-1.52204	4.20556	-15.5401	5.84774e-46	3.62094e-44	93.5946
GALNT18	-1.52023	4.73048	-11.9725	9.53214e-30	2.28569e-28	56.5039
DOCK4	-1.51923	3.28107	-13.795	9.2081e-38	3.52071e-36	74.8301
AC093278.2	-1.51901	1.98435	-16.8448	2.37444e-52	1.98731e-50	108.235
STOML3	-1.51729	1.05187	-9.39602	1.19802e-19	1.48521e-18	33.4697
ADPRH	-1.5158	3.21855	-17.2682	1.82621e-54	1.67251e-52	113.079
PREX2	-1.51572	1.48887	-13.7485	1.50134e-37	5.67219e-36	74.3443
CFAP77	-1.51494	1.10035	-9.53256	3.84919e-20	4.95634e-19	34.592
TMOD1	-1.51485	1.74627	-14.2378	8.4682e-40	3.59539e-38	79.49
MYH10	-1.51401	5.00076	-11.492	9.58571e-28	2.04985e-26	51.9303
PCDH17	-1.51393	2.76751	-12.9934	3.68345e-34	1.15678e-32	66.5907
PTPRM	-1.51355	4.35582	-11.9812	8.75506e-30	2.10657e-28	56.5883
ITPRIP	-1.51331	3.67577	-14.1198	2.97439e-39	1.22856e-37	78.2413
APOLD1	-1.5133	3.42394	-11.205	1.42321e-26	2.84034e-25	49.2555
PCDH12	-1.51319	2.95571	-14.5213	4.05017e-41	1.87427e-39	82.5119
LMO7	-1.51169	6.03366	-11.7966	5.22211e-29	1.20353e-27	54.8165
CCL14	-1.5114	0.97077	-15.6936	1.05998e-46	6.86731e-45	95.2931
PCDHGC3	-1.51126	3.00498	-11.8704	2.56271e-29	6.0011e-28	55.5227
SPAG6	-1.5102	1.93982	-6.76154	3.26586e-11	1.96722e-10	14.3472
MAP1LC3C	-1.50983	2.08625	-9.2369	4.43253e-19	5.26024e-18	32.177
MIR30C2	-1.50567	0.889053	-12.0421	4.84052e-30	1.18672e-28	57.1763
ODF3L1	-1.50362	1.06055	-17.6172	3.21304e-56	3.15753e-54	117.099
COLEC10	-1.50323	0.666694	-17.8928	1.29793e-57	1.33553e-55	120.293
CXCL12	-1.50024	4.48147	-9.5298	3.93912e-20	5.06469e-19	34.5691
UBASH3B	-1.49997	2.46486	-12.5457	3.36421e-32	9.56884e-31	62.1081
PGM5P4	-1.49984	0.856741	-15.7194	7.94936e-47	5.1693e-45	95.5793
JPH4	-1.49935	0.773861	-26.5504	4.64727e-103	4.06461e-100	224.479
GBP4	-1.49814	4.37628	-9.58106	2.56432e-20	3.33877e-19	34.9935
IQSEC3	-1.49796	0.776954	-20.6339	9.19218e-72	1.77673e-69	152.728
NCAPGP2	-1.4979	0.319579	-28.3987	8.57771e-113	1.11145e-109	246.791
KCNJ8	-1.49743	3.58473	-11.232	1.10596e-26	2.22623e-25	49.5055
AC090559.1	-1.49404	2.44786	-12.0815	3.29737e-30	8.24577e-29	57.5572
DNAI2	-1.49393	1.06224	-9.11476	1.19674e-18	1.37769e-17	31.1959
CDKN2B	-1.4935	3.80634	-9.48048	5.94344e-20	7.51468e-19	34.1625
PTN	-1.4931	3.20336	-7.68002	6.56961e-14	5.15562e-13	20.4393
ACTG2	-1.49225	3.93135	-8.30082	6.96177e-16	6.45015e-15	24.9153
TUBB6	-1.49212	5.6384	-11.3741	2.92e-27	6.08435e-26	50.8258
TNS2	-1.49178	5.15661	-12.4057	1.35574e-31	3.71714e-30	60.7245
ATP1A2	-1.49148	0.990896	-15.5369	6.05672e-46	3.74372e-44	93.5596
PNPLA6	-1.49124	5.17209	-15.8598	1.65623e-47	1.10578e-45	97.1395
PRSS12	-1.49004	2.48795	-7.59332	1.21272e-13	9.28586e-13	19.8367
HOXA5	-1.4896	2.99822	-12.488	5.98236e-32	1.67033e-30	61.5366
ABCG1	-1.48925	4.76292	-12.0713	3.64134e-30	9.06708e-29	57.4588
AL035409.1	-1.4877	0.885606	-17.2728	1.73294e-54	1.59126e-52	113.131
SLCO1A2	-1.48723	0.521956	-14.8815	8.17797e-43	4.15249e-41	86.3918
AL354714.3	-1.48655	0.413452	-21.9952	6.35342e-79	1.76408e-76	169.144
NEXN	-1.48597	3.23932	-12.0984	2.79488e-30	7.02939e-29	57.7213
MIR23A	-1.48553	1.54466	-8.84083	1.07151e-17	1.15096e-16	29.0317
RASGRP4	-1.48484	1.49961	-17.81	3.40889e-57	3.42701e-55	119.332
AL355388.1	-1.48483	1.13599	-10.2082	1.17954e-22	1.82352e-21	40.3175
MVB12B	-1.48432	3.6841	-12.8114	2.33236e-33	7.08929e-32	64.7579
WFDC12	-1.4843	0.738128	-10.6451	2.42079e-24	4.18436e-23	44.1657
LDLRAD1	-1.48358	2.20562	-6.93485	1.06275e-11	6.72945e-11	15.4466
FAM166B	-1.4835	2.04633	-8.03019	5.2271e-15	4.50419e-14	22.9296
F8	-1.48215	2.47948	-15.6046	2.85592e-46	1.79702e-44	94.3073
PRKCQ	-1.48029	2.11308	-13.002	3.37624e-34	1.06221e-32	66.6771
ADCY4	-1.47898	2.27497	-15.4521	1.55072e-45	9.27386e-44	92.6246
KCTD12	-1.47898	5.48854	-10.8325	4.422e-25	8.03655e-24	45.8499
EMP1	-1.47619	5.67155	-10.22	1.0642e-22	1.64957e-21	40.4194
PEAK1	-1.47458	2.79331	-15.0704	1.03871e-43	5.58208e-42	88.4435
AC010776.2	-1.47403	0.462597	-18.5024	1.01935e-60	1.20888e-58	127.409
SECISBP2L	-1.47256	4.63607	-12.769	3.57792e-33	1.07908e-31	64.333
CST5	-1.47169	1.01462	-11.9668	1.00757e-29	2.41272e-28	56.4489
PTGIS	-1.47115	3.34509	-9.24421	4.17551e-19	4.96365e-18	32.236
TMEM178A	-1.47074	2.03774	-9.72542	7.58982e-21	1.03078e-19	36.1974
GSTA3	-1.47028	0.663639	-13.4636	2.93221e-36	1.03444e-34	71.3915
HPGD	-1.47013	5.44378	-5.40175	9.55412e-08	3.92083e-07	6.57132
LINC01836	-1.46957	1.87317	-11.3634	3.22847e-27	6.71112e-26	50.7262
AC002066.1	-1.46835	0.973318	-14.4736	6.76824e-41	3.06719e-39	82.0015
HIF3A	-1.46817	2.22368	-7.49955	2.33883e-13	1.74167e-12	19.1913
PLA2G3	-1.46781	1.16543	-10.6958	1.53221e-24	2.68558e-23	44.6187
AL354714.1	-1.46689	0.279195	-28.6434	4.47925e-114	6.02717e-111	249.729
APBB1	-1.46491	4.21326	-11.6507	2.11796e-28	4.7316e-27	53.4277
SCNN1B	-1.4643	5.21943	-6.4922	1.78476e-10	1.00064e-09	12.6861
EHD2	-1.46071	6.51045	-9.9014	1.69092e-21	2.40671e-20	37.6826
RRAS	-1.46068	6.67214	-12.3343	2.74869e-31	7.37445e-30	60.023
PHACTR2	-1.46006	3.3798	-13.0344	2.42581e-34	7.70817e-33	67.0055
PTPRQ	-1.45804	0.326621	-26.8339	1.47666e-104	1.39625e-101	227.913
SPATA18	-1.45764	2.46748	-7.95693	8.94143e-15	7.57057e-14	22.4012
CD302	-1.45761	3.31373	-11.0613	5.4055e-26	1.03907e-24	47.9327
LINC01290	-1.45388	1.04539	-16.5337	8.26174e-51	6.49522e-49	104.703
EPB41L2	-1.45355	4.55491	-11.5512	5.46656e-28	1.18935e-26	52.4873
RNF128	-1.45275	3.83701	-6.33353	4.72639e-10	2.53609e-09	11.7349
GHR	-1.45219	1.11354	-16.4601	1.90662e-50	1.46279e-48	103.871
CXorf36	-1.45063	2.88606	-13.5796	8.77089e-37	3.18309e-35	72.5905
RNF182	-1.45011	0.807757	-14.5112	4.51742e-41	2.07677e-39	82.4034
SYNDIG1L	-1.44926	0.780156	-14.5198	4.1172e-41	1.90278e-39	82.4956
ZEB2	-1.44863	3.59657	-11.5451	5.79413e-28	1.25984e-26	52.4296
BTK	-1.44603	3.58843	-11.4403	1.56283e-27	3.29571e-26	51.4456
PF4	-1.44563	0.927593	-12.2959	4.01739e-31	1.06476e-29	59.6463
SLC15A3	-1.44468	4.54054	-11.2958	6.09056e-27	1.24462e-25	50.0969
PLSCR4	-1.44458	4.11193	-12.1472	1.73292e-30	4.42844e-29	58.1956
RASSF8	-1.44401	3.37614	-10.2507	8.127e-23	1.271e-21	40.6863
SLC34A2	-1.44329	9.42947	-5.41108	9.09149e-08	3.74283e-07	6.61938
FRY	-1.44309	2.72517	-13.2549	2.53356e-35	8.44961e-34	69.2493
PDE2A	-1.44208	2.09458	-13.9666	1.50881e-38	6.03264e-37	76.6275
ARHGEF6	-1.4385	3.43319	-12.598	1.99434e-32	5.75201e-31	62.6272
ETV1	-1.43809	3.70316	-9.31724	2.2943e-19	2.78604e-18	32.8276
MAGI2-AS3	-1.43734	2.14346	-13.6901	2.76685e-37	1.03306e-35	73.7368
GALNT13	-1.43729	1.03589	-10.8781	2.91501e-25	5.36464e-24	46.2628
HSD17B13	-1.4371	1.1982	-8.88421	7.59742e-18	8.23917e-17	29.3711
KLB	-1.43655	0.863946	-11.0156	8.24683e-26	1.57229e-24	47.514
CNRIP1	-1.436	3.27524	-14.4165	1.24974e-40	5.56262e-39	81.3919
CX3CR1	-1.4355	1.96818	-9.63451	1.63633e-20	2.1619e-19	35.4377
FAM184A	-1.43531	2.71754	-9.25424	3.84662e-19	4.58367e-18	32.317
MUC15	-1.43528	3.21975	-6.27021	6.93206e-10	3.64689e-09	11.3611
TMSB15A	-1.4351	1.37773	-10.2035	1.22998e-22	1.89563e-21	40.2761
CTSH	-1.43264	8.69987	-7.88151	1.54769e-14	1.28217e-13	21.8612
Z99129.4	-1.43152	2.90412	-14.2121	1.11384e-39	4.678e-38	79.2176
APOL3	-1.43051	4.49291	-10.8774	2.93383e-25	5.39076e-24	46.2564
CFAP73	-1.4305	1.61612	-8.06867	3.93685e-15	3.4304e-14	23.2087
GFOD1	-1.42972	1.77298	-15.2001	2.50055e-44	1.3864e-42	89.8596
ROBO2	-1.42963	1.40127	-11.0832	4.41635e-26	8.53625e-25	48.133
BTG2	-1.42841	6.82707	-9.31004	2.43428e-19	2.9458e-18	32.7691
BEX5	-1.42833	2.9523	-8.51173	1.39643e-16	1.37269e-15	26.4989
ASPA	-1.42731	0.68023	-22.6715	1.68866e-82	5.32232e-80	177.342
OVCH2	-1.4266	0.482459	-20.8423	7.44091e-73	1.51349e-70	155.231
CD163	-1.42457	5.13903	-7.873	1.6462e-14	1.35942e-13	21.8005
HID1-AS1	-1.42453	0.629808	-25.7431	8.70327e-99	6.34342e-96	214.685
SOX18	-1.42446	3.11387	-11.8174	4.27685e-29	9.89586e-28	55.0146
SELE	-1.42435	1.30033	-10.3026	5.14331e-23	8.13098e-22	41.1392
CRIM1	-1.42324	5.05366	-11.5207	7.30113e-28	1.57868e-26	52.2003
LRRC71	-1.42108	0.96545	-9.64449	1.50431e-20	1.99274e-19	35.5208
CX3CL1	-1.42105	4.7802	-6.72166	4.21457e-11	2.51401e-10	14.0976
ROS1	-1.41859	4.05127	-6.10979	1.80343e-09	9.05339e-09	10.4287
RECK	-1.41826	2.64987	-14.4263	1.12548e-40	5.02873e-39	81.496
FAM49A	-1.41718	3.26711	-12.3839	1.68151e-31	4.59591e-30	60.5108
SOD3	-1.41682	5.62353	-8.47994	1.78245e-16	1.73406e-15	26.2582
AK1	-1.41635	4.14696	-11.0088	8.78152e-26	1.67059e-24	47.4518
ICAM2	-1.41632	4.35839	-13.5076	1.85712e-36	6.63652e-35	71.8452
AOX1	-1.41544	2.14247	-9.24772	4.05736e-19	4.82812e-18	32.2643
MAB21L4	-1.41527	3.84694	-6.70642	4.64456e-11	2.76391e-10	14.0025
PRF1	-1.41361	3.71285	-9.21735	5.19953e-19	6.13096e-18	32.0193
RNU6-955P	-1.41241	0.302704	-21.8518	3.63082e-78	9.62305e-76	167.409
VGLL3	-1.4113	2.43787	-10.0394	5.14293e-22	7.59179e-21	38.8602
TSPAN12	-1.4112	5.0918	-10.7103	1.34346e-24	2.36542e-23	44.749
FCER1G	-1.4111	7.53852	-9.71465	8.31495e-21	1.1262e-19	36.1071
AP001107.9	-1.41052	2.88702	-11.0679	5.08823e-26	9.79163e-25	47.9926
SHE	-1.40973	3.06276	-7.67074	7.01717e-14	5.48839e-13	20.3745
HLA-DOA	-1.4097	5.23894	-7.99398	6.81872e-15	5.82262e-14	22.6679
AC004832.1	-1.40929	1.02205	-10.0683	4.00226e-22	5.95572e-21	39.1084
DCDC2	-1.40909	1.71862	-9.30595	2.51742e-19	3.03808e-18	32.7359
GJA4	-1.40897	3.67064	-12.2268	7.93481e-31	2.06547e-29	58.9708
NR0B2	-1.40761	2.15372	-5.80466	1.04944e-08	4.81755e-08	8.7144
JUND	-1.40676	7.32083	-12.2994	3.88043e-31	1.03002e-29	59.6808
FOXA2	-1.40636	4.19562	-5.87842	6.9036e-09	3.24148e-08	9.12166
C1QC	-1.40529	8.3173	-8.07803	3.67386e-15	3.20764e-14	23.2768
CNTFR	-1.4036	0.62947	-15.3775	3.54028e-45	2.06428e-43	91.8037
CARD16	-1.40358	4.10615	-12.2442	6.68432e-31	1.75169e-29	59.141
PDGFB	-1.40357	3.95607	-11.5675	4.68244e-28	1.02449e-26	52.6409
HLA-E	-1.40291	9.62103	-13.477	2.55227e-36	9.06508e-35	71.5293
FRAS1	-1.40232	1.68591	-10.3672	2.90649e-23	4.6794e-22	41.7043
AC018755.4	-1.40184	1.84258	-11.8832	2.26549e-29	5.32292e-28	55.645
TREM1	-1.40177	5.50948	-6.47473	1.98869e-10	1.10858e-09	12.5804
ADAMTS9-AS1	-1.40161	0.687561	-15.1184	6.13849e-44	3.35031e-42	88.9665
SIGLEC1	-1.40111	3.38421	-8.9398	4.88112e-18	5.36662e-17	29.8078
SH3BP5	-1.40087	3.43879	-11.6734	1.70359e-28	3.82542e-27	53.6437
CXCL3	-1.40081	2.94261	-7.94254	9.93121e-15	8.39438e-14	22.2978
LRP2BP	-1.39983	1.61769	-12.8328	1.87905e-33	5.74639e-32	64.9725
SIGLEC11	-1.39819	0.854913	-19.2622	1.26331e-64	1.72644e-62	136.364
CYP2F1	-1.39735	0.824146	-9.56957	2.82367e-20	3.66417e-19	34.8982
UTRN	-1.39699	4.46761	-11.1094	3.46283e-26	6.73039e-25	48.3741
C6orf118	-1.3968	1.00728	-8.77048	1.8664e-17	1.96972e-16	28.484
P2RY1	-1.39512	1.70256	-15.406	2.58211e-45	1.52079e-43	92.1175
CEACAM21	-1.39275	2.19619	-11.7483	8.31538e-29	1.89891e-27	54.3551
AC027277.2	-1.39266	0.944209	-12.0003	7.27468e-30	1.76372e-28	56.7721
DRAM1	-1.39083	6.3299	-9.0755	1.64348e-18	1.87531e-17	30.8826
TMEM74B	-1.3903	1.99518	-12.2647	5.46366e-31	1.43935e-29	59.3412
AC046195.1	-1.38972	0.563927	-15.4141	2.36068e-45	1.39507e-43	92.2067
ID1	-1.38918	6.2961	-7.49291	2.44959e-13	1.82067e-12	19.1458
ALDH2	-1.3886	5.69693	-11.1328	2.78653e-26	5.46145e-25	48.5895
AL138900.2	-1.38511	1.22253	-7.86995	1.68296e-14	1.38831e-13	21.7788
B3GALNT1	-1.38404	3.25101	-10.3802	2.5895e-23	4.18631e-22	41.8186
ADGRE5	-1.38248	6.41203	-11.4935	9.44998e-28	2.02207e-26	51.9445
AC010998.3	-1.38185	0.751583	-10.049	4.72951e-22	6.99331e-21	38.9431
TBX5	-1.38068	2.59057	-11.8235	4.03287e-29	9.3561e-28	55.0729
CDHR4	-1.38058	1.30814	-7.46262	3.02394e-13	2.22768e-12	18.9389
BMX	-1.3799	0.990078	-12.8012	2.5858e-33	7.84598e-32	64.6555
ERICH3	-1.37953	0.924279	-8.72805	2.60421e-17	2.71802e-16	28.1553
FGF14-AS2	-1.3795	1.69015	-13.0699	1.68801e-34	5.38822e-33	67.3656
LRRC46	-1.37918	2.35667	-7.69258	6.00885e-14	4.73255e-13	20.527
PTPN13	-1.3776	3.93727	-6.959	9.0723e-12	5.78132e-11	15.6017
AF131215.5	-1.37733	1.49227	-12.3644	2.04012e-31	5.52855e-30	60.3189
HACD4	-1.37669	2.7716	-13.5457	1.24966e-36	4.49324e-35	72.2388
KCNA4	-1.37668	0.278464	-25.1296	1.55515e-95	1.00754e-92	207.229
FO681492.1	-1.37656	0.527206	-23.4009	2.30675e-86	9.17066e-84	186.202
KIF17	-1.37648	1.19173	-19.4187	1.96031e-65	2.74326e-63	138.219
2022-09-04	-1.3759	2.80783	-14.463	7.58342e-41	3.40573e-39	81.8885
SYNC	-1.37565	1.41653	-17.5061	1.16561e-55	1.12029e-53	115.817
CTNNAL1	-1.37522	5.1112	-13.844	5.49906e-38	2.1258e-36	75.3423
NKG7	-1.3751	4.58043	-7.7773	3.28103e-14	2.64182e-13	21.122
AL136164.4	-1.37194	1.11425	-12.6719	9.50744e-33	2.80927e-31	63.3627
ST6GALNAC6	-1.37093	5.80819	-15.2606	1.28602e-44	7.24499e-43	90.5209
PLPP3	-1.37025	5.60054	-14.3217	3.45392e-40	1.50667e-38	80.3814
BMP6	-1.37013	2.64592	-6.66252	6.13805e-11	3.61332e-10	13.7297
ESYT3	-1.37001	3.11983	-8.20705	1.40806e-15	1.27191e-14	24.2213
PLBD1	-1.36927	5.20207	-8.64048	5.15922e-17	5.25459e-16	27.4809
AL033519.3	-1.36896	1.31242	-9.39847	1.17401e-19	1.457e-18	33.4897
MTURN	-1.36803	3.9137	-10.5747	4.56139e-24	7.76546e-23	43.5382
MS4A4A	-1.36612	4.83867	-9.05129	1.99741e-18	2.2644e-17	30.69
HSPB7	-1.36441	2.14837	-11.144	2.51173e-26	4.93391e-25	48.6924
KLF13	-1.36384	5.07853	-12.8947	1.00397e-33	3.10556e-32	65.5949
ARRB1	-1.36292	5.29043	-11.8307	3.75995e-29	8.72872e-28	55.1424
FERMT2	-1.36161	4.29441	-13.948	1.83664e-38	7.30169e-37	76.4321
FOXF2	-1.36062	2.93454	-9.7828	4.66138e-21	6.4407e-20	36.6795
C5orf49	-1.36033	2.12292	-7.19479	1.89002e-12	1.28919e-11	17.1398
RASGEF1B	-1.36031	3.17978	-13.3877	6.44003e-36	2.21975e-34	70.6099
VIM	-1.35861	9.23747	-11.2266	1.16312e-26	2.33861e-25	49.4555
ZNF365	-1.35688	1.12712	-15.2753	1.09376e-44	6.21191e-43	90.6819
GGTA1P	-1.35652	2.70933	-12.2399	6.97693e-31	1.82428e-29	59.0985
ITGAL	-1.35631	4.06224	-9.66927	1.22058e-20	1.62985e-19	35.7275
DRC1	-1.35626	1.53351	-7.3053	8.93046e-13	6.29396e-12	17.8755
CCND2	-1.35624	3.89776	-10.2072	1.1901e-22	1.83711e-21	40.3087
AC095050.1	-1.35544	0.231385	-37.5764	3.05819e-159	5.34954e-155	353.168
PLA1A	-1.35526	3.16922	-8.02642	5.37419e-15	4.62866e-14	22.9023
AKAP14	-1.35438	1.014	-8.55761	9.80557e-17	9.7818e-16	26.8475
CFL2	-1.35395	3.4302	-13.7766	1.11685e-37	4.25631e-36	74.6383
CACHD1	-1.35332	3.05709	-7.91679	1.19796e-14	1.00361e-13	22.1133
HLA-DPA1	-1.35272	7.67812	-7.81292	2.54013e-14	2.06378e-13	21.3738
HLA-DRB1	-1.35236	10.3432	-7.59133	1.22982e-13	9.41475e-13	19.8229
LINC02345	-1.35179	2.03163	-8.89208	7.13727e-18	7.74977e-17	29.4327
SLC2A3	-1.35121	4.83805	-8.42419	2.7304e-16	2.60778e-15	25.8378
EVI2B	-1.35105	4.85127	-10.0054	6.90219e-22	1.00698e-20	38.5691
TMEM246	-1.35057	1.96168	-8.18762	1.62808e-15	1.46498e-14	24.0783
MYLK	-1.35029	4.53068	-9.82658	3.20919e-21	4.47304e-20	37.0487
SIRPA	-1.34986	4.85037	-10.5243	7.17019e-24	1.19851e-22	43.0902
DEPP1	-1.34772	6.80813	-9.0801	1.58349e-18	1.80922e-17	30.9193
NCKAP1L	-1.34749	3.69905	-10.1649	1.72374e-22	2.63111e-21	39.942
SLC27A3	-1.34683	4.17997	-12.2943	4.08076e-31	1.08074e-29	59.6308
EGR3	-1.34655	2.32078	-9.11216	1.22216e-18	1.40556e-17	31.1751
ALAS2	-1.34643	0.377729	-20.0013	1.85022e-68	2.96926e-66	145.154
TOM1L2	-1.34594	4.36939	-13.7184	2.05783e-37	7.74952e-36	74.031
SNX25	-1.3447	4.59794	-10.6797	1.77248e-24	3.10051e-23	44.4744
QKI	-1.34281	4.75351	-13.8473	5.31183e-38	2.05797e-36	75.3767
AC147067.2	-1.34268	1.06482	-15.2192	2.02666e-44	1.13263e-42	90.0685
AC119424.1	-1.34246	0.422669	-16.6843	1.4865e-51	1.20105e-49	106.41
FABP5P7	-1.34139	1.05131	-13.0106	3.0935e-34	9.7501e-33	66.764
AVPR2	-1.34088	0.929241	-15.0817	9.17472e-44	4.95336e-42	88.5669
AGR3	-1.33995	6.57821	-4.37729	1.41936e-05	4.38738e-05	1.76036
CTSG	-1.33973	1.46364	-9.16321	8.07936e-19	9.41247e-18	31.5839
PTGFR	-1.33869	1.14492	-10.1462	2.0305e-22	3.0792e-21	39.7799
MAOA	-1.33855	5.48996	-7.29632	9.49486e-13	6.6756e-12	17.8153
AC004836.1	-1.33813	1.05672	-8.07578	3.73533e-15	3.26049e-14	23.2605
NRG1	-1.33783	1.19166	-12.4533	8.44701e-32	2.34353e-30	61.1942
HLA-DRA	-1.33739	11.1522	-7.92132	1.15912e-14	9.73162e-14	22.1457
GATA6-AS1	-1.33626	0.990159	-11.6932	1.40952e-28	3.18142e-27	53.8316
FMO3	-1.33514	3.50096	-9.05823	1.88895e-18	2.14631e-17	30.7451
PCDHGB7	-1.3346	1.49938	-14.9459	4.05386e-43	2.07953e-41	87.0895
LSAMP	-1.33412	1.97753	-11.3882	2.55667e-27	5.34959e-26	50.9576
IL34	-1.33356	2.52287	-10.6558	2.19959e-24	3.8171e-23	44.2606
RSPH1	-1.33346	2.39748	-7.03348	5.55265e-12	3.60876e-11	16.0829
C2	-1.33296	5.73597	-7.82971	2.25082e-14	1.83555e-13	21.4927
DOCK11	-1.33294	3.25651	-10.8647	3.2961e-25	6.02162e-24	46.1411
LRRC18	-1.33268	0.780015	-12.0078	6.76377e-30	1.64213e-28	56.8443
ERICH2	-1.33158	3.20801	-8.5911	7.56852e-17	7.60221e-16	27.1029
PER1	-1.33092	5.51146	-8.58882	7.70311e-17	7.73295e-16	27.0855
OMG	-1.33044	1.55693	-7.91837	1.18434e-14	9.93384e-14	22.1245
MAP6	-1.32803	2.18014	-10.3557	3.21598e-23	5.1658e-22	41.6041
TM6SF1	-1.3274	2.41554	-12.1254	2.1468e-30	5.45034e-29	57.9831
F2RL3	-1.32686	2.18792	-10.7211	1.21792e-24	2.14979e-23	44.8462
CELF2	-1.3266	4.23348	-9.84215	2.80928e-21	3.93446e-20	37.1804
LRRC4	-1.32605	2.42099	-8.06988	3.9019e-15	3.40079e-14	23.2175
HMGCS2	-1.32546	1.05779	-6.49164	1.79103e-10	1.00399e-09	12.6827
PRSS35	-1.32403	0.729018	-17.4373	2.58796e-55	2.45365e-53	115.023
ART4	-1.32334	0.734274	-16.7909	4.39627e-52	3.65329e-50	107.622
HPSE2	-1.32326	0.703214	-15.5115	8.03103e-46	4.93788e-44	93.279
COL4A4	-1.32295	2.85254	-8.52963	1.21671e-16	1.20245e-15	26.6347
BCL2A1	-1.32238	4.34775	-8.89273	7.10044e-18	7.71217e-17	29.4378
SLC25A25	-1.32171	3.99578	-12.3381	2.64774e-31	7.10906e-30	60.0601
PLEKHH2	-1.32133	2.86803	-9.04368	2.12361e-18	2.40357e-17	30.6295
GPC5	-1.32127	0.951953	-10.7201	1.2294e-24	2.16897e-23	44.8369
RFX2	-1.32036	3.16061	-11.0746	4.77994e-26	9.21357e-25	48.0546
ARHGAP24	-1.31916	3.07217	-12.982	4.13942e-34	1.29765e-32	66.4748
STOM	-1.31757	7.68115	-11.8468	3.21814e-29	7.50077e-28	55.2968
KIF1C	-1.31729	5.4352	-14.5475	3.05439e-41	1.4191e-39	82.7925
INKA2	-1.31729	1.90755	-16.4543	2.03591e-50	1.55856e-48	103.806
CST6	-1.3168	4.38137	-5.2076	2.6392e-07	1.02591e-06	5.58853
CAB39L	-1.3158	3.14713	-13.8209	7.01768e-38	2.70092e-36	75.1
MT-ND6	-1.31545	11.4862	-6.52493	1.45637e-10	8.23122e-10	12.8848
GPR4	-1.31535	2.61853	-12.5444	3.40908e-32	9.67761e-31	62.0949
NKD1	-1.31471	1.45391	-10.1279	2.38203e-22	3.59359e-21	39.6219
BAALC	-1.31419	2.18686	-6.4874	1.8387e-10	1.02841e-09	12.657
NKD2	-1.31129	3.43659	-8.71162	2.96164e-17	3.08097e-16	28.0284
CAPN9	-1.31055	2.53037	-6.13102	1.59094e-09	8.03392e-09	10.5509
ANKRD66	-1.31052	0.754776	-10.1459	2.03514e-22	3.08489e-21	39.7777
PPIAP39	-1.31018	2.1748	-10.3114	4.7594e-23	7.54453e-22	41.216
IL1A	-1.30861	1.19677	-9.13118	1.04771e-18	1.21011e-17	31.3272
CNR1	-1.30713	1.49749	-10.1371	2.1974e-22	3.31935e-21	39.7018
FAM167B	-1.30656	3.48316	-12.1655	1.44845e-30	3.71783e-29	58.3736
RNASE1	-1.30653	9.36978	-6.65477	6.44658e-11	3.78857e-10	13.6817
HACD1	-1.30648	2.56817	-9.16533	7.94158e-19	9.25811e-18	31.6009
MOCS1	-1.30521	2.97815	-12.2581	5.83122e-31	1.53157e-29	59.2765
SGCE	-1.30513	4.90553	-9.18078	7.00451e-19	8.19027e-18	31.7249
ZEB1	-1.30335	3.26365	-11.7266	1.02411e-28	2.32653e-27	54.1484
DKK3	-1.3032	5.92808	-8.9786	3.57993e-18	3.98866e-17	30.1139
PKIG	-1.30208	5.77774	-11.3431	3.90837e-27	8.05267e-26	50.5367
FAM13C	-1.3019	1.48756	-13.889	3.42485e-38	1.34175e-36	75.8129
C1QTNF2	-1.30144	1.24501	-15.7829	3.91196e-47	2.58226e-45	96.2846
LEFTY2	-1.29728	0.936055	-12.2411	6.8905e-31	1.80302e-29	59.1109
PMP22	-1.29669	6.50321	-11.1191	3.16478e-26	6.17857e-25	48.4633
HAS1	-1.29647	0.784625	-10.2773	6.42732e-23	1.01015e-21	40.9186
HSPB3	-1.2964	0.642982	-16.8667	1.84852e-52	1.55458e-50	108.484
CYB5A	-1.29617	5.83912	-9.06573	1.77811e-18	2.02432e-17	30.8049
ZNF366	-1.29466	1.20182	-15.9925	3.74004e-48	2.5757e-46	98.6197
C20orf202	-1.29424	0.653968	-26.8203	1.74302e-104	1.60473e-101	227.748
RNU5B-4P	-1.29209	0.85844	-15.3374	5.50914e-45	3.18049e-43	91.3639
CMTM2	-1.29103	0.93003	-19.6045	2.13627e-66	3.18031e-64	140.426
SDC2	-1.29053	4.82301	-9.80117	3.98596e-21	5.52711e-20	36.8343
SRGN	-1.29016	7.97081	-8.82945	1.17238e-17	1.25661e-16	28.9429
SIGLEC14	-1.29008	2.53232	-9.12308	1.11875e-18	1.29003e-17	31.2624
AC007743.1	-1.28924	1.04821	-13.9676	1.49279e-38	5.97543e-37	76.6381
TTC29	-1.28854	0.901681	-8.96268	4.06606e-18	4.51018e-17	29.9882
PTPRO	-1.28762	1.96429	-11.6852	1.52192e-28	3.42628e-27	53.7555
COBL	-1.28759	3.28956	-8.05001	4.51757e-15	3.91593e-14	23.0732
ADAMTS15	-1.28543	1.50377	-11.4635	1.25489e-27	2.66075e-26	51.6632
LAPTM5	-1.28515	8.20524	-9.44423	8.0345e-20	1.00893e-18	33.8645
FAM181A	-1.28515	0.731354	-10.7264	1.16124e-24	2.05701e-23	44.8934
TEKT2	-1.2846	1.9871	-6.56006	1.16969e-10	6.67782e-10	13.0991
AC006273.1	-1.28435	0.58048	-21.731	1.57511e-77	3.99313e-75	165.947
GPBAR1	-1.28337	1.15786	-16.7739	5.34381e-52	4.3989e-50	107.428
TGFB2	-1.28242	2.64818	-7.73475	4.44911e-14	3.53674e-13	20.8225
ACTN2	-1.282	0.497897	-21.4561	4.42236e-76	1.08193e-73	162.627
AL138900.3	-1.28144	0.947167	-9.64387	1.51222e-20	2.00171e-19	35.5157
PENK	-1.2813	1.57488	-6.54992	1.24621e-10	7.09612e-10	13.0372
LCP1	-1.28013	6.81488	-8.75733	2.06967e-17	2.17897e-16	28.382
BMP5	-1.27979	2.92778	-6.93909	1.03368e-11	6.5549e-11	15.4738
JDP2	-1.27973	3.79393	-14.129	2.6981e-39	1.1184e-37	78.3382
KANK4	-1.27868	1.1332	-10.5394	6.26384e-24	1.05154e-22	43.224
AC112722.1	-1.27863	0.949849	-13.1704	6.03999e-35	1.97117e-33	68.3864
CD69	-1.27855	3.79598	-7.93976	1.01348e-14	8.55818e-14	22.2779
TTLL7	-1.27784	1.37075	-10.9301	1.81159e-25	3.39104e-24	46.7342
SPNS2	-1.27763	4.13392	-7.15324	2.49943e-12	1.68353e-11	16.8656
SAXO2	-1.27713	1.51735	-8.00867	6.12241e-15	5.25368e-14	22.774
MBNL1-AS1	-1.27683	1.09888	-15.9914	3.78772e-48	2.60341e-46	98.6071
TNFSF13	-1.27673	4.51334	-11.28	7.06419e-27	1.4377e-25	49.9499
AC090796.1	-1.27589	0.466909	-17.5052	1.17799e-55	1.12909e-53	115.806
AL035446.1	-1.27545	1.82475	-9.27048	3.36764e-19	4.02518e-18	32.4484
PLCL1	-1.27498	1.39691	-16.7669	5.78991e-52	4.75493e-50	107.348
BST1	-1.27486	3.00652	-11.2349	1.07699e-26	2.17043e-25	49.5318
EPB41L3	-1.27486	3.6993	-8.9818	3.48942e-18	3.89525e-17	30.1392
TMTC1	-1.27485	2.00075	-8.77665	1.77796e-17	1.87978e-16	28.5319
AC104237.2	-1.27477	0.320801	-26.011	3.31808e-100	2.46985e-97	217.937
KLRG2	-1.27414	1.63522	-8.59999	7.06468e-17	7.10428e-16	27.1709
IL5RA	-1.27405	0.849548	-12.0553	4.25646e-30	1.04942e-28	57.3039
SAMHD1	-1.27367	5.94969	-10.8452	3.93843e-25	7.17635e-24	45.9647
PDE1B	-1.27367	1.66067	-13.6948	2.63452e-37	9.86818e-36	73.7855
CXCL5	-1.27359	2.91955	-4.81226	1.89401e-06	6.60045e-06	3.68926
DAAM2	-1.27323	3.18275	-7.98224	7.43092e-15	6.32994e-14	22.5833
CD68	-1.27248	1.98947	-12.2699	5.19036e-31	1.36838e-29	59.3921
OASL	-1.27142	3.16226	-8.30696	6.64656e-16	6.16953e-15	24.961
AC007405.3	-1.27104	3.88065	-8.13234	2.45704e-15	2.17619e-14	23.673
COL4A5	-1.27055	2.47077	-7.88785	1.47818e-14	1.22778e-13	21.9065
GAB1	-1.27	3.0345	-12.5701	2.63531e-32	7.55166e-31	62.3505
SYNE3	-1.26984	1.47056	-14.4238	1.15569e-40	5.15055e-39	81.4696
FLVCR2	-1.26936	3.49721	-11.3171	4.98595e-27	1.02307e-25	50.2953
ST6GALNAC3	-1.26907	1.01513	-17.055	2.12978e-53	1.85811e-51	110.634
FLT4	-1.26775	3.09668	-11.2008	1.48063e-26	2.94987e-25	49.2163
RASSF2	-1.26773	3.98936	-10.1952	1.32294e-22	2.03353e-21	40.204
NFAM1	-1.26676	2.86866	-10.1447	2.0568e-22	3.116e-21	39.7672
RIPOR1	-1.26674	4.92955	-11.5656	4.76598e-28	1.04146e-26	52.6233
RBPMS-AS1	-1.26596	2.54703	-9.06631	1.76981e-18	2.01552e-17	30.8095
SFTA3	-1.26586	6.37593	-4.96716	8.88961e-07	3.22818e-06	4.417
LILRA6	-1.26578	2.24677	-10.5517	5.60864e-24	9.46542e-23	43.3335
HLA-DRB6	-1.26562	6.18031	-5.24396	2.18712e-07	8.58001e-07	5.77009
RILPL2	-1.26518	3.44911	-15.6636	1.48e-46	9.48311e-45	94.9611
P2RY14	-1.26447	2.13222	-12.0434	4.78153e-30	1.17309e-28	57.1885
EFNB2	-1.26422	4.6453	-8.74339	2.30911e-17	2.42159e-16	28.274
AL445307.1	-1.26403	0.344906	-29.0858	2.17475e-116	3.30799e-113	255.032
CCDC170	-1.26387	1.88764	-8.30614	6.68767e-16	6.20276e-15	24.9549
CCDC173	-1.26337	1.19627	-10.4565	1.3134e-23	2.16334e-22	42.4908
TUBA1A	-1.26317	7.32041	-9.67929	1.12151e-20	1.50214e-19	35.8112
SLC22A3	-1.26185	4.02129	-5.92456	5.30053e-09	2.52809e-08	9.37875
LINC01645	-1.26153	0.506094	-19.0679	1.27109e-63	1.64092e-61	134.066
SMTNL2	-1.26141	1.1239	-12.5668	2.72572e-32	7.80355e-31	62.317
HOXA4	-1.26062	1.16684	-12.6137	1.70526e-32	4.94271e-31	62.7826
AC005856.1	-1.2602	1.00827	-13.0734	1.62902e-34	5.20944e-33	67.4009
CFAP161	-1.26009	0.805282	-11.6935	1.40579e-28	3.17505e-27	53.8342
TNFSF12	-1.25952	5.21898	-12.0731	3.57845e-30	8.91681e-29	57.4761
FAR2	-1.2594	2.60202	-9.96504	9.77927e-22	1.41375e-20	38.2243
C1orf116	-1.25854	6.09049	-5.57593	3.73823e-08	1.61101e-07	7.48075
MGP	-1.25703	8.15993	-7.50621	2.23278e-13	1.66519e-12	19.2369
PHYHD1	-1.25642	3.8837	-6.44398	2.40451e-10	1.32768e-09	12.3949
IMPA1P1	-1.25564	0.536649	-14.7901	2.21101e-42	1.09203e-40	85.4029
SHANK3	-1.25554	3.09473	-11.8134	4.44309e-29	1.02669e-27	54.9768
SYP	-1.25435	1.86001	-8.8668	8.72316e-18	9.42786e-17	29.2347
DNAI1	-1.2542	1.25874	-7.46028	3.07339e-13	2.2622e-12	18.9229
FAM124B	-1.25371	1.34157	-15.9146	8.97143e-48	6.0709e-46	97.7494
AC092071.1	-1.25301	1.86998	-6.15475	1.38237e-09	7.02839e-09	10.6879
VSTM4	-1.25205	2.85832	-10.0061	6.86124e-22	1.00184e-20	38.575
DNAH9	-1.25106	0.759289	-8.91508	5.94412e-18	6.4986e-17	29.6133
TBC1D2	-1.25006	5.0951	-9.83448	2.99976e-21	4.19115e-20	37.1155
AL034397.3	-1.24919	1.55626	-10.522	7.31767e-24	1.22258e-22	43.07
DAPK1	-1.24908	5.07996	-9.24303	4.21596e-19	5.00833e-18	32.2265
COLGALT2	-1.24863	1.0515	-9.97707	8.81477e-22	1.27748e-20	38.3271
AC130371.2	-1.24851	1.62415	-12.6353	1.37334e-32	4.03072e-31	62.9975
HLA-DPB1	-1.24834	9.05416	-7.58094	1.32312e-13	1.01068e-12	19.751
SOBP	-1.24795	1.52081	-12.0218	5.90271e-30	1.44108e-28	56.9795
SLC31A2	-1.24752	2.02402	-13.5827	8.49338e-37	3.08878e-35	72.6225
SORBS3	-1.24736	5.54166	-10.9519	1.48291e-25	2.79372e-24	46.9326
APOH	-1.24682	2.61738	-4.85907	1.51027e-06	5.32629e-06	3.90692
MDGA1	-1.24667	1.25716	-14.0817	4.45994e-39	1.8335e-37	77.8387
CD37	-1.24653	4.58511	-8.91895	5.76364e-18	6.31114e-17	29.6437
AC096921.2	-1.24585	1.26733	-15.3202	6.66633e-45	3.83105e-43	91.1743
VMO1	-1.24549	3.60227	-7.88657	1.49202e-14	1.23839e-13	21.8973
RASGRP2	-1.24503	2.59163	-9.75609	5.85034e-21	8.02644e-20	36.4548
SCN1A	-1.24491	0.843846	-12.8264	2.00541e-33	6.12209e-32	64.9079
TMEM220	-1.24457	2.20658	-11.6295	2.59274e-28	5.74458e-27	53.2271
CCL18	-1.24414	6.78319	-5.22008	2.47474e-07	9.64772e-07	5.65069
ARHGEF37	-1.24395	2.2541	-10.5716	4.69384e-24	7.98317e-23	43.5098
ZNF106	-1.24386	4.07881	-12.1773	1.28984e-30	3.32046e-29	58.4887
PRKG1	-1.24221	2.20328	-11.6004	3.42121e-28	7.54672e-27	52.9521
AC010998.1	-1.24202	0.461669	-16.492	1.32598e-50	1.03088e-48	104.233
WNT9A	-1.24193	2.58129	-10.0721	3.87186e-22	5.76904e-21	39.1411
KAZN	-1.24018	2.17032	-10.7576	8.74338e-25	1.56065e-23	45.1745
DDO	-1.24013	1.90844	-10.5472	5.84015e-24	9.82296e-23	43.2934
TPRG1	-1.24012	1.51627	-12.3726	1.88136e-31	5.11814e-30	60.3993
CXorf57	-1.23907	1.28531	-12.3761	1.81647e-31	4.94931e-30	60.4342
ID3	-1.23904	6.20395	-9.71196	8.50664e-21	1.15172e-19	36.0846
PRICKLE2	-1.23846	2.39103	-12.7181	5.9751e-33	1.78057e-31	63.8238
HMGCLL1	-1.23843	1.02923	-13.9458	1.88104e-38	7.46972e-37	76.4083
COL13A1	-1.23773	2.38873	-9.723	7.7473e-21	1.05013e-19	36.177
DNAJB4	-1.23733	3.84098	-10.5145	7.82704e-24	1.30457e-22	43.0034
AC011511.5	-1.23677	1.16904	-10.9489	1.52326e-25	2.86666e-24	46.9059
ECM2	-1.2366	3.11475	-9.50381	4.89329e-20	6.25244e-19	34.3547
AC021016.2	-1.23642	1.72049	-18.0495	2.07873e-58	2.24458e-56	122.116
AL133355.1	-1.23638	2.46352	-12.3172	3.25547e-31	8.69408e-30	59.8551
ARHGAP29	-1.23625	3.90277	-9.94143	1.19858e-21	1.72277e-20	38.023
CYGB	-1.23511	4.08914	-11.4151	1.9837e-27	4.16065e-26	51.2092
SULT1A1	-1.23387	2.88567	-10.4787	1.07803e-23	1.78829e-22	42.6864
PXMP4	-1.23308	3.94793	-8.82494	1.21498e-17	1.30107e-16	28.9077
JAM3	-1.23267	3.69517	-10.4285	1.68603e-23	2.75506e-22	42.2435
STARD9	-1.23253	1.35487	-13.1689	6.12841e-35	1.99816e-33	68.3719
BEX1	-1.23245	1.07146	-6.39138	3.32141e-10	1.81222e-09	12.0793
ALDH3B1	-1.2313	5.3127	-7.44483	3.42093e-13	2.50379e-12	18.8177
SNCA	-1.23074	1.57423	-13.1254	9.56925e-35	3.10269e-33	67.9293
HLA-V	-1.22999	1.15116	-10.2327	9.51631e-23	1.47902e-21	40.5301
PPP1R14C	-1.22983	3.89272	-5.9046	5.9438e-09	2.81614e-08	9.26729
AL355974.2	-1.22965	0.519047	-20.3993	1.55233e-70	2.78505e-68	149.913
RARRES2	-1.22965	6.2885	-8.06271	4.11374e-15	3.5783e-14	23.1654
DTHD1	-1.22961	1.23624	-8.15577	2.06431e-15	1.84e-14	23.8445
AC069360.1	-1.22944	0.764463	-15.3009	8.24389e-45	4.72807e-43	90.9631
RERG	-1.22854	3.34905	-8.49367	1.60424e-16	1.56596e-15	26.3621
SCARF1	-1.22803	3.68431	-9.91766	1.47044e-21	2.10145e-20	37.8208
ARRDC4	-1.22638	3.77198	-10.1849	1.4475e-22	2.22206e-21	40.1149
TRHDE	-1.22584	0.400704	-18.4853	1.24772e-60	1.46975e-58	127.208
DPP6	-1.22581	0.406986	-21.4041	8.31032e-76	2.019e-73	161.999
SGK1	-1.22531	5.43573	-9.22762	4.78155e-19	5.65717e-18	32.1021
CEBPA	-1.22441	4.0861	-7.26521	1.17338e-12	8.16118e-12	17.6075
EPHB6	-1.22423	1.90441	-8.65522	4.6e-17	4.70833e-16	27.5941
CACNG6	-1.22371	0.994444	-7.5118	2.14737e-13	1.60354e-12	19.2752
LINC00551	-1.22354	0.551828	-16.0318	2.40599e-48	1.6668e-46	99.0585
ETS1	-1.22293	5.59024	-9.92448	1.38673e-21	1.98587e-20	37.8788
CALCOCO1	-1.22285	4.97794	-13.5253	1.54466e-36	5.53687e-35	72.0282
TFRC	-1.22265	5.98314	-8.61218	6.42737e-17	6.49888e-16	27.2641
C1orf198	-1.2224	6.13686	-12.5443	3.41075e-32	9.67761e-31	62.0944
KCNAB1	-1.22124	1.40875	-14.3275	3.24471e-40	1.41718e-38	80.4435
NTM	-1.221	3.34625	-6.75374	3.43326e-11	2.06344e-10	14.2982
ELF5	-1.22078	2.79609	-5.58603	3.53744e-08	1.52957e-07	7.53431
NOS1	-1.22011	0.453928	-13.272	2.12466e-35	7.12667e-34	69.4241
CFAP65	-1.21984	0.966736	-8.75344	2.13381e-17	2.24381e-16	28.3519
PLAGL1	-1.21962	2.72479	-9.68167	1.09912e-20	1.47498e-19	35.8312
IL17D	-1.219	1.43767	-15.0058	2.10694e-43	1.10844e-41	87.7403
BMPR2	-1.21825	4.55627	-13.2336	3.15485e-35	1.04519e-33	69.0314
AC144831.1	-1.21778	1.1998	-14.831	1.41711e-42	7.09266e-41	85.8452
SCTR	-1.21775	3.46707	-4.68191	3.52318e-06	1.18609e-05	3.09337
ZFYVE9	-1.21768	3.33388	-12.1083	2.53702e-30	6.4085e-29	57.8174
CITED2	-1.21589	6.72918	-8.72833	2.59843e-17	2.7128e-16	28.1575
CD33	-1.21549	1.92886	-12.0552	4.25948e-30	1.04942e-28	57.3032
RNU6-415P	-1.2154	1.89991	-10.1484	1.99153e-22	3.02272e-21	39.7991
ARAP3	-1.2152	3.28846	-12.5006	5.27499e-32	1.47755e-30	61.6616
HLA-DQA1	-1.21503	6.5201	-6.49128	1.79502e-10	1.00575e-09	12.6805
SNX30	-1.21477	4.39575	-8.3457	4.95849e-16	4.65324e-15	25.2497
MAPK10	-1.21439	2.04504	-8.58098	8.18531e-17	8.20524e-16	27.0256
RBMS2	-1.21379	4.36217	-13.0691	1.70305e-34	5.43129e-33	67.3568
DST	-1.21367	3.68219	-7.4075	4.42862e-13	3.21376e-12	18.5641
PICSAR	-1.21361	0.686668	-8.93619	5.02349e-18	5.51969e-17	29.7794
CASP17P	-1.21265	1.80037	-13.3851	6.61521e-36	2.27788e-34	70.5832
ADCY9	-1.21201	3.77618	-9.8744	2.13154e-21	3.02032e-20	37.4535
RFLNB	-1.21169	3.62001	-11.5929	3.675e-28	8.09123e-27	52.8811
PREX1	-1.21016	4.22017	-10.452	1.36721e-23	2.2488e-22	42.451
REM1	-1.20913	1.45798	-14.6672	8.38531e-42	4.01863e-40	84.0776
SIGLEC17P	-1.20846	1.15005	-13.1536	7.17446e-35	2.3327e-33	68.2154
UST	-1.20844	2.52158	-9.17391	7.40697e-19	8.64353e-18	31.6698
TCTEX1D1	-1.20666	1.22368	-10.1832	1.46921e-22	2.25341e-21	40.1002
SYNE1	-1.20648	3.12853	-8.62854	5.6609e-17	5.75048e-16	27.3894
RTN4RL1	-1.20616	1.66534	-8.0654	4.03308e-15	3.51075e-14	23.1849
HSPB2	-1.20604	1.16794	-17.4298	2.82168e-55	2.66802e-53	114.937
N4BP2L1	-1.20498	3.49812	-11.3215	4.78641e-27	9.83279e-26	50.3358
C1orf21	-1.20441	3.25561	-9.59071	2.36485e-20	3.08364e-19	35.0736
KIF26A	-1.20423	1.23634	-11.2618	8.37522e-27	1.69859e-25	49.7811
UNC13D	-1.20421	4.91561	-7.62585	9.64207e-14	7.44325e-13	20.0621
ADCY8	-1.20311	0.255659	-19.8735	8.55312e-68	1.32403e-65	143.629
OLFML2A	-1.2028	3.1981	-8.9125	6.06746e-18	6.62309e-17	29.593
IL1B	-1.2023	3.35424	-7.18711	1.99034e-12	1.35392e-11	17.089
IQCA1	-1.20156	2.12171	-7.46311	3.01367e-13	2.22105e-12	18.9422
USP30-AS1	-1.20143	2.22892	-10.3056	5.00983e-23	7.92713e-22	41.1652
AC011899.3	-1.20128	0.844433	-16.4621	1.86382e-50	1.43309e-48	103.894
DAB2	-1.2012	5.12566	-9.6116	1.98419e-20	2.60476e-19	35.2471
MED4-AS1	-1.20108	0.738424	-16.515	1.02167e-50	8.00859e-49	104.492
CD44	-1.20057	7.3315	-8.97466	3.69476e-18	4.11267e-17	30.0827
AC018647.1	-1.20009	0.534326	-23.3998	2.33674e-86	9.18547e-84	186.189
ETV5	-1.19973	4.81129	-9.87216	2.17284e-21	3.07636e-20	37.4345
CD300E	-1.19842	1.76272	-9.58505	2.47999e-20	3.23018e-19	35.0266
TMEM212	-1.19826	0.699773	-9.32883	2.08575e-19	2.54074e-18	32.9218
GFRA1	-1.19796	1.0751	-10.1161	2.64e-22	3.96907e-21	39.5201
ATP13A4-AS1	-1.19784	1.11048	-6.96129	8.93662e-12	5.70005e-11	15.6164
PLCE1	-1.19743	2.14877	-11.1728	1.92103e-26	3.80778e-25	48.9581
SLA	-1.19609	4.45739	-8.93216	5.1878e-18	5.69665e-17	29.7476
SPRYD7	-1.19584	3.6013	-17.0963	1.32401e-53	1.16383e-51	111.107
ITPRID2	-1.19501	5.43994	-12.5556	3.04801e-32	8.69067e-31	62.2061
MYO7B	-1.19408	0.77415	-12.339	2.62254e-31	7.04682e-30	60.0696
ANKRD33B	-1.19351	1.06133	-12.874	1.23903e-33	3.81916e-32	65.386
HCST	-1.19329	4.33088	-8.92082	5.67855e-18	6.21991e-17	29.6584
SERPINA1	-1.19323	8.50498	-4.85946	1.50741e-06	5.31782e-06	3.90874
ATP1B2	-1.19286	1.37384	-12.5067	4.96346e-32	1.39252e-30	61.722
PDE8B	-1.19271	1.68082	-13.477	2.55075e-36	9.06508e-35	71.5299
ARHGAP30	-1.19081	4.25236	-9.87698	2.08502e-21	2.95801e-20	37.4753
AF131215.6	-1.19061	1.25857	-12.0526	4.37018e-30	1.07367e-28	57.2777
PEG10	-1.19054	4.07711	-4.15779	3.68594e-05	0.000107568	0.851948
TTLL10	-1.19046	1.01495	-9.09794	1.37103e-18	1.57213e-17	31.0616
RGS22	-1.1904	0.957619	-10.2466	8.42658e-23	1.31609e-21	40.6505
APOL4	-1.19038	3.38106	-8.85428	9.63302e-18	1.03856e-16	29.1367
VAMP2	-1.19013	5.99538	-12.0343	5.22632e-30	1.27773e-28	57.1002
ANPEP	-1.18881	4.31586	-5.64738	2.52536e-08	1.10839e-07	7.86136
LILRB3	-1.18748	2.22939	-12.1133	2.4149e-30	6.10885e-29	57.8663
CTSW	-1.18715	4.01233	-7.12853	2.94946e-12	1.97298e-11	16.7032
OR52K3P	-1.18704	0.76629	-16.3102	1.04252e-49	7.76013e-48	102.181
MITF	-1.18676	3.00181	-10.9842	1.10134e-25	2.08611e-24	47.2274
C3orf86	-1.18611	0.85229	-12.2153	8.88096e-31	2.30148e-29	58.859
TCF4	-1.18606	4.0021	-9.57995	2.58844e-20	3.36892e-19	34.9842
PTGIR	-1.18594	2.68134	-11.7452	8.5642e-29	1.95191e-27	54.3258
CRY2	-1.18563	4.75548	-11.4394	1.57694e-27	3.32344e-26	51.4367
KIAA0040	-1.18508	4.71095	-13.4715	2.70122e-36	9.56501e-35	71.473
AP000866.2	-1.18484	1.4532	-11.2808	7.01259e-27	1.42969e-25	49.9572
CCL21	-1.18443	6.34255	-5.59315	3.40225e-08	1.47366e-07	7.57211
CHIA	-1.18315	1.84979	-5.33423	1.36524e-07	5.49061e-07	6.22583
PRICKLE1	-1.18242	1.72185	-11.9756	9.24664e-30	2.22332e-28	56.5341
NCF1	-1.17889	2.45904	-9.6797	1.11758e-20	1.49818e-19	35.8147
EFNB1	-1.17884	4.34465	-8.71226	2.94691e-17	3.06656e-16	28.0334
COL6A5	-1.17862	1.12554	-11.1708	1.95796e-26	3.87149e-25	48.9393
PALD1	-1.17827	3.22024	-10.671	1.91638e-24	3.3422e-23	44.3971
SLC6A13	-1.1782	0.452013	-20.8333	8.29483e-73	1.67743e-70	155.123
KLRF1	-1.17814	1.41766	-10.4144	1.91064e-23	3.11335e-22	42.1197
ARHGAP18	-1.17794	4.839	-11.6986	1.33932e-28	3.02687e-27	53.8823
MAFF	-1.17764	4.50955	-10.8972	2.44889e-25	4.52825e-24	46.4355
LRRC2	-1.17731	0.616631	-19.7879	2.38548e-67	3.61281e-65	142.608
LGI4	-1.17699	1.40449	-15.7267	7.32718e-47	4.78249e-45	95.6604
LINC01506	-1.17678	0.606213	-20.2979	5.25758e-70	9.15106e-68	148.699
PTX3	-1.17584	1.72146	-8.25661	9.71143e-16	8.8941e-15	24.5873
SLC24A3	-1.17581	2.73803	-8.09364	3.27341e-15	2.8709e-14	23.3904
EMP3	-1.17494	6.55669	-9.18366	6.84201e-19	8.00561e-18	31.7481
PPP4R4	-1.17464	0.950049	-11.9627	1.04858e-29	2.5092e-28	56.4093
HYAL2	-1.1733	5.41204	-13.8235	6.82681e-38	2.63325e-36	75.1274
SCARA3	-1.17292	3.52781	-7.2834	1.03684e-12	7.25041e-12	17.729
DYDC2	-1.1729	1.19554	-8.27923	8.19185e-16	7.54586e-15	24.755
ZNF423	-1.17277	1.09312	-16.1334	7.67346e-49	5.4899e-47	100.195
AC018529.1	-1.17268	0.579898	-15.4125	2.40375e-45	1.41813e-43	92.1887
LRCH2	-1.17043	1.58126	-10.008	6.74651e-22	9.86322e-21	38.5917
INKA1	-1.16927	2.20044	-12.3391	2.62083e-31	7.04682e-30	60.0703
APLNR	-1.16845	3.10892	-8.19993	1.48502e-15	1.339e-14	24.1689
PIK3R5	-1.16842	3.0555	-9.9326	1.29324e-21	1.85502e-20	37.9478
SAMD5	-1.16834	1.7421	-8.89879	6.76627e-18	7.35834e-17	29.4854
ADGRL4	-1.16834	3.57124	-11.2303	1.12424e-26	2.26174e-25	49.4892
TMPRSS2	-1.16818	5.9423	-5.6639	2.30503e-08	1.01615e-07	7.94998
BHLHE41	-1.16766	3.63552	-8.02428	5.45939e-15	4.69857e-14	22.8868
LAIR1	-1.16727	4.17114	-8.58178	8.13436e-17	8.15651e-16	27.0318
GNAQ	-1.16645	5.08668	-13.294	1.69364e-35	5.7193e-34	69.6493
AC026992.1	-1.16612	0.600723	-15.8942	1.1275e-47	7.61498e-46	97.522
KCNK17	-1.16516	1.66834	-8.09117	3.33389e-15	2.92321e-14	23.3724
EGFL7	-1.1649	5.47009	-7.79899	2.80777e-14	2.27595e-13	21.2752
LINC00987	-1.16412	1.25227	-16.715	1.04723e-51	8.52031e-50	106.758
TEF	-1.16276	3.9445	-9.44538	7.95793e-20	9.9967e-19	33.874
PLEKHO2	-1.16262	4.95434	-11.815	4.37703e-29	1.0121e-27	54.9917
CABLES1	-1.16108	3.91797	-8.45606	2.14026e-16	2.06843e-15	26.0779
MRGPRF	-1.16055	2.67551	-9.13812	9.90432e-19	1.14508e-17	31.3828
C20orf194	-1.16015	3.15928	-12.5047	5.06363e-32	1.41948e-30	61.7022
NDN	-1.16014	4.24273	-8.56437	9.30689e-17	9.30025e-16	26.899
AXL	-1.16011	4.7584	-8.74572	2.26718e-17	2.37904e-16	28.2921
RHOBTB2	-1.15864	5.31202	-6.92842	1.10845e-11	7.01248e-11	15.4054
LILRA2	-1.15676	1.56261	-8.18887	1.61292e-15	1.45171e-14	24.0875
CDKN1C	-1.15606	4.11035	-8.90776	6.30069e-18	6.87125e-17	29.5558
IFT57	-1.156	5.81454	-7.93638	1.0388e-14	8.76353e-14	22.2536
EMILIN2	-1.1554	3.68777	-10.0824	3.54099e-22	5.29408e-21	39.2295
FAM189A1	-1.15539	0.570012	-15.4907	1.01065e-45	6.14916e-44	93.0504
SIRPB2	-1.15497	2.59305	-9.56459	2.94399e-20	3.81606e-19	34.857
VWA3B	-1.15354	1.20997	-7.66525	7.29571e-14	5.69733e-13	20.3362
SPRY4	-1.1535	4.7562	-8.6067	6.70667e-17	6.76956e-16	27.2221
ADA2	-1.15317	5.46343	-8.27825	8.25222e-16	7.59348e-15	24.7477
CNTN1	-1.153	1.73746	-6.59526	9.38169e-11	5.4099e-10	13.3148
IRF8	-1.15221	4.26256	-8.20173	1.46521e-15	1.32251e-14	24.1821
PDE1C	-1.15217	1.02498	-10.3338	3.90617e-23	6.23722e-22	41.4116
SERINC1	-1.15147	7.20208	-14.4244	1.14832e-40	5.12423e-39	81.476
PPM1F	-1.15122	3.84976	-14.0156	8.98363e-39	3.62088e-37	77.1428
AC105942.1	-1.15102	3.55068	-10.3347	3.8722e-23	6.18579e-22	41.4202
PXDC1	-1.15079	5.20956	-10.184	1.45852e-22	2.238e-21	40.1074
CD53	-1.14988	6.61945	-8.32548	5.77867e-16	5.39831e-15	25.0989
CCDC68	-1.14917	2.86586	-8.5368	1.15126e-16	1.14002e-15	26.6893
EFR3B	-1.14902	1.82952	-8.45012	2.23966e-16	2.1615e-15	26.0331
LINC00092	-1.14864	0.89499	-15.2013	2.46793e-44	1.37048e-42	89.8726
BEX4	-1.14856	5.45616	-8.55256	1.01954e-16	1.01591e-15	26.8091
PPP1R16B	-1.14841	2.75577	-8.78377	1.68108e-17	1.78166e-16	28.5872
SOCS3	-1.14802	6.89269	-7.89638	1.38948e-14	1.15685e-13	21.9673
RAMP2-AS1	-1.14784	0.821717	-12.8163	2.21964e-33	6.75254e-32	64.8071
ABHD6	-1.14766	3.0979	-14.3347	3.00574e-40	1.31609e-38	80.5195
EYA4	-1.14709	0.947196	-9.37459	1.43017e-19	1.7593e-18	33.2947
APOA1	-1.14615	0.612026	-10.7281	1.14323e-24	2.02717e-23	44.9089
FGD3	-1.14568	3.08462	-10.7034	1.43034e-24	2.51208e-23	44.6869
GALNT5	-1.14566	3.46353	-6.23313	8.66265e-10	4.50584e-09	11.1437
COLCA1	-1.14556	2.18172	-6.26459	7.17057e-10	3.76614e-09	11.3281
FRMD4A	-1.14548	2.43016	-13.1952	4.6821e-35	1.53662e-33	68.6393
WNT2	-1.14507	2.81173	-7.93398	1.05712e-14	8.91381e-14	22.2364
CPVL	-1.14415	5.03006	-7.05986	4.66168e-12	3.05753e-11	16.2543
LRRC10B	-1.14326	2.02959	-5.99723	3.48383e-09	1.69374e-08	9.78727
CXCL16	-1.14279	7.13763	-9.84919	2.64512e-21	3.71361e-20	37.2399
TWIST2	-1.14271	2.10925	-9.33428	1.99425e-19	2.43266e-18	32.9661
HPCAL1	-1.14177	5.30175	-11.5725	4.46144e-28	9.77355e-27	52.6888
DDR2	-1.14159	2.91547	-8.87328	8.28598e-18	8.96367e-17	29.2854
CNGA4	-1.14124	0.856679	-9.17646	7.25476e-19	8.47155e-18	31.6903
AC068870.2	-1.14081	2.91571	-13.2517	2.61968e-35	8.72023e-34	69.2161
FSTL3	-1.14058	5.06057	-7.27773	1.07765e-12	7.52078e-12	17.6911
LINC02038	-1.13937	1.85934	-6.40038	3.14339e-10	1.71938e-09	12.1331
SYN2	-1.13934	0.526239	-14.4721	6.88127e-41	3.11438e-39	81.985
GABARAPL1	-1.13794	5.63432	-10.5266	7.02112e-24	1.17416e-22	43.111
AC245297.1	-1.13784	2.40893	-9.68886	1.03438e-20	1.39237e-19	35.8912
TNS3	-1.13749	5.62114	-10.4606	1.26704e-23	2.08992e-22	42.5264
TCTE1	-1.13696	0.660099	-10.0614	4.24631e-22	6.30013e-21	39.0498
NFASC	-1.13671	1.51864	-10.1169	2.62165e-22	3.94658e-21	39.527
AP003064.2	-1.13666	0.592369	-11.3535	3.54207e-27	7.32818e-26	50.6343
NATD1	-1.13523	3.07968	-11.0843	4.37165e-26	8.45452e-25	48.1431
DHCR24	-1.13475	8.3748	-9.79536	4.18822e-21	5.80526e-20	36.7854
SULT2B1	-1.13437	3.85907	-5.89398	6.31619e-09	2.98409e-08	9.20817
SCD	-1.13393	7.33445	-7.66897	7.10588e-14	5.55529e-13	20.3621
GUCA2A	-1.1338	0.587577	-9.54004	3.61573e-20	4.66929e-19	34.6538
DIXDC1	-1.13338	2.92159	-12.3793	1.76029e-31	4.79997e-30	60.4653
CTIF	-1.13334	3.66639	-12.6602	1.06916e-32	3.15118e-31	63.2461
ACACB	-1.13259	2.18187	-11.5425	5.93392e-28	1.28783e-26	52.4059
MEOX2	-1.1319	2.31344	-8.38696	3.62552e-16	3.4355e-15	25.5583
PTAFR	-1.13175	4.12727	-7.70905	5.34425e-14	4.22623e-13	20.6422
PPFIBP1	-1.13156	4.22242	-10.26	7.48514e-23	1.17114e-21	40.7677
ARAP2	-1.13115	3.33893	-9.7118	8.51825e-21	1.15285e-19	36.0832
NEDD4L	-1.13096	4.9258	-9.339	1.91823e-19	2.34156e-18	33.0045
AGTPBP1	-1.13077	3.45462	-13.8862	3.52873e-38	1.37936e-36	75.7832
UBL3	-1.12886	5.33113	-12.0859	3.15634e-30	7.90441e-29	57.6006
TRGC2	-1.12879	1.97815	-8.5222	1.28835e-16	1.27074e-15	26.5783
CFAP43	-1.12846	1.52653	-6.85557	1.78117e-11	1.10115e-10	14.9408
GIMAP5	-1.1278	1.18232	-12.4858	6.11168e-32	1.70508e-30	61.5154
ATP10A	-1.12659	3.05972	-7.66723	7.19395e-14	5.62237e-13	20.35
GJC2	-1.12615	1.44941	-12.0178	6.13371e-30	1.49539e-28	56.9414
ZNF331	-1.12571	3.60373	-9.81059	3.67848e-21	5.11697e-20	36.9137
KAT2B	-1.12569	3.58518	-11.2226	1.20783e-26	2.42572e-25	49.4181
IGFALS	-1.12539	1.4933	-7.28742	1.00885e-12	7.06319e-12	17.7558
AC104083.1	-1.12468	3.73139	-9.04258	2.14257e-18	2.42426e-17	30.6207
THSD4	-1.12343	2.65077	-9.27028	3.37319e-19	4.03043e-18	32.4468
NHLRC4	-1.12135	1.45886	-9.84788	2.67498e-21	3.75388e-20	37.2288
THEMIS2	-1.12073	5.26391	-9.84431	2.7579e-21	3.86559e-20	37.1986
SGMS2	-1.12052	4.74505	-8.3132	6.34048e-16	5.89324e-15	25.0074
AC108134.3	-1.12	1.58102	-11.063	5.32387e-26	1.02395e-24	47.9478
ZMYND15	-1.11981	2.75047	-10.7125	1.31729e-24	2.32051e-23	44.7685
DNAAF1	-1.11957	1.47226	-6.80308	2.50073e-11	1.5231e-10	14.6085
GAS7	-1.11836	3.36248	-8.73419	2.48186e-17	2.5942e-16	28.2028
VGLL1	-1.11822	1.83419	-5.15359	3.48173e-07	1.33328e-06	5.32094
C16orf54	-1.11802	2.71143	-8.54469	1.08338e-16	1.07554e-15	26.7492
MSMO1	-1.11792	6.32791	-11.1098	3.44987e-26	6.70894e-25	48.3778
LIPA	-1.11773	6.924	-8.8728	8.31772e-18	8.99522e-17	29.2816
RGS16	-1.11743	4.80186	-7.65271	7.97371e-14	6.20325e-13	20.2488
MID1IP1	-1.11731	5.45936	-10.1086	2.81736e-22	4.22846e-21	39.4558
WNT11	-1.1172	1.68005	-7.93145	1.07677e-14	9.06637e-14	22.2183
AL121790.2	-1.11666	1.3112	-6.32941	4.84589e-10	2.59662e-09	11.7105
ABCA9	-1.1139	1.15208	-11.9494	1.19305e-29	2.84517e-28	56.2813
HLA-DQB1	-1.11379	6.9495	-5.7175	1.7116e-08	7.6642e-08	8.23905
TMEM213	-1.11267	1.31356	-6.19423	1.09307e-09	5.61214e-09	10.9168
PDCD1LG2	-1.11254	2.6306	-8.29143	7.47259e-16	6.90331e-15	24.8455
ARHGAP23	-1.11131	3.97059	-9.0713	1.7001e-18	1.93929e-17	30.8492
CLU	-1.10976	7.48079	-4.98912	7.97251e-07	2.91055e-06	4.52189
TTC28	-1.10962	2.58539	-11.1804	1.78941e-26	3.55292e-25	49.0285
SLC47A1	-1.10955	2.99493	-6.28138	6.4808e-10	3.42132e-09	11.4268
DCC	-1.1094	0.495599	-19.4961	7.78622e-66	1.11184e-63	139.138
ELMO1	-1.10933	3.84151	-9.29215	2.81938e-19	3.3989e-18	32.624
GNGT2	-1.1091	2.75762	-10.4124	1.94484e-23	3.16614e-22	42.1021
AK7	-1.10885	2.01387	-7.9053	1.30236e-14	1.08621e-13	22.0311
ERBB4	-1.10782	0.734779	-12.1471	1.73416e-30	4.42844e-29	58.1949
SERTAD1	-1.10747	4.79771	-10.2221	1.04482e-22	1.62025e-21	40.4376
OLFM1	-1.10728	3.02192	-6.13273	1.57492e-09	7.95764e-09	10.5608
FERMT3	-1.10679	5.09016	-8.42791	2.6538e-16	2.53739e-15	25.8659
IL18R1	-1.10677	2.00936	-9.54	3.61692e-20	4.66929e-19	34.6535
PCYOX1	-1.10671	5.85717	-12.1828	1.22222e-30	3.15103e-29	58.5421
LIMD1	-1.10637	3.80955	-11.0331	7.01552e-26	1.34266e-24	47.6743
LPXN	-1.10606	4.77403	-10.5534	5.52305e-24	9.33449e-23	43.3487
PIH1D3	-1.10565	0.663165	-9.30797	2.47606e-19	2.99119e-18	32.7523
TUBB1	-1.10554	0.517694	-18.8794	1.18799e-62	1.49503e-60	131.841
PKIA	-1.10493	2.32427	-7.60282	1.13428e-13	8.69859e-13	19.9024
LRRC25	-1.10465	3.32026	-8.78214	1.7028e-17	1.80358e-16	28.5746
LINC01914	-1.10435	0.949401	-12.8945	1.00614e-33	3.10951e-32	65.5928
AKT3	-1.10402	3.06702	-8.81906	1.27269e-17	1.36079e-16	28.8619
PIFO	-1.10397	3.01848	-6.07094	2.26612e-09	1.12598e-08	10.2062
ARMCX1	-1.10274	3.7644	-9.97979	8.61069e-22	1.24998e-20	38.3502
SNRK	-1.10233	4.22924	-14.1245	2.83072e-39	1.1706e-37	78.2905
FHDC1	-1.10206	3.22551	-9.86413	2.32768e-21	3.28495e-20	37.3664
ASGR1	-1.10181	2.17048	-10.7143	1.29578e-24	2.28377e-23	44.7848
SULT1A2	-1.10181	2.47468	-7.87443	1.62921e-14	1.34651e-13	21.8107
CACNB4	-1.10101	0.928367	-11.1962	1.5452e-26	3.07326e-25	49.174
FAT4	-1.10055	1.72002	-9.23139	4.63647e-19	5.49295e-18	32.1325
DOCK8	-1.10048	3.67422	-8.6625	4.34645e-17	4.45925e-16	27.65
ADIRF-AS1	-1.10016	1.96662	-8.61635	6.22284e-17	6.30301e-16	27.296
HOPX	-1.0999	7.13034	-4.5293	7.15253e-06	2.30798e-05	2.41508
VWA3A	-1.09921	0.952572	-7.46759	2.92124e-13	2.15611e-12	18.9728
REPS2	-1.09779	2.77122	-9.46605	6.70189e-20	8.4553e-19	34.0438
NR3C2	-1.09728	2.81354	-7.66203	7.46452e-14	5.81617e-13	20.3137
KCNAB2	-1.09718	4.29959	-9.50319	4.91865e-20	6.28254e-19	34.3496
FRMD4B	-1.0968	3.96607	-11.3447	3.84973e-27	7.93652e-26	50.5517
AL390036.1	-1.09602	0.799204	-13.6409	4.6308e-37	1.71076e-35	73.2251
HLX	-1.0959	2.21532	-12.2379	7.11052e-31	1.85781e-29	59.0797
PKHD1L1	-1.09549	0.406857	-16.319	9.43246e-50	7.03613e-48	102.281
OSBPL6	-1.09477	1.28685	-10.3204	4.39662e-23	6.99481e-22	41.2945
LATS2	-1.09398	3.70218	-12.5164	4.50797e-32	1.26676e-30	61.8175
MCC	-1.09322	2.24471	-9.7553	5.88954e-21	8.07073e-20	36.4482
SLC27A6	-1.09127	0.357014	-15.0588	1.17963e-43	6.31998e-42	88.317
CSF2RB	-1.09109	3.60633	-8.27913	8.19833e-16	7.54984e-15	24.7542
CNKSR2	-1.09104	0.764283	-14.0172	8.83628e-39	3.56971e-37	77.1592
MATK	-1.08971	2.50302	-9.05941	1.87107e-18	2.12738e-17	30.7545
MS4A14	-1.08917	1.37538	-10.7295	1.12836e-24	2.00181e-23	44.9218
ELN	-1.08844	5.44823	-5.24345	2.19286e-07	8.60059e-07	5.76756
HECW2	-1.08843	2.43806	-9.99613	7.47684e-22	1.08809e-20	38.49
GCOM1	-1.08784	0.453827	-21.2203	7.70309e-75	1.79662e-72	159.782
NEGR1	-1.08746	0.950637	-12.5819	2.34399e-32	6.73824e-31	62.4668
AC022509.2	-1.08637	1.22073	-11.577	4.27767e-28	9.38271e-27	52.7305
RNF122	-1.08635	3.74189	-11.9172	1.62958e-29	3.85209e-28	55.9719
MYO1F	-1.08573	4.23128	-9.14929	9.04615e-19	1.05003e-17	31.4723
HEY1	-1.08557	3.7619	-7.67845	6.64332e-14	5.21114e-13	20.4283
CBFA2T3	-1.08458	2.02093	-9.37664	1.40626e-19	1.73172e-18	33.3113
AC068587.2	-1.08417	1.58306	-6.87288	1.59191e-11	9.89044e-11	15.0508
RGN	-1.0838	2.6446	-7.67841	6.64554e-14	5.21171e-13	20.428
C8orf34	-1.08302	1.45019	-8.54134	1.11169e-16	1.10208e-15	26.7237
CCDC17	-1.08294	1.8585	-6.19489	1.08878e-09	5.59173e-09	10.9207
PODXL	-1.08276	4.91727	-9.92456	1.38582e-21	1.98538e-20	37.8794
RASL11A	-1.08249	3.70513	-7.34612	6.75491e-13	4.82385e-12	18.1496
CCL2	-1.08193	6.42187	-6.35108	4.24768e-10	2.28975e-09	11.8391
CYP1A2	-1.08185	0.217736	-17.0219	3.11611e-53	2.70514e-51	110.256
C12orf49	-1.08173	4.77517	-10.9704	1.25001e-25	2.36131e-24	47.1019
DOK7	-1.08145	1.73081	-8.41249	2.98506e-16	2.8417e-15	25.7499
CD74	-1.08102	12.0339	-6.50664	1.63187e-10	9.16829e-10	12.7736
CATSPERD	-1.08076	0.521197	-10.9755	1.19355e-25	2.25711e-24	47.1477
AC008669.1	-1.08038	1.37513	-13.2731	2.10011e-35	7.05108e-34	69.4357
MRAS	-1.07973	3.59896	-11.4994	8.93849e-28	1.91613e-26	51.9997
FAM43A	-1.07931	2.97653	-9.22799	4.76727e-19	5.64218e-18	32.105
CLIC2	-1.07878	4.87045	-7.53826	1.78479e-13	1.34629e-12	19.4569
PDZRN3	-1.07875	2.64409	-8.95532	4.31235e-18	4.76223e-17	29.9301
INSIG1	-1.07811	5.33794	-10.2674	7.01219e-23	1.0996e-21	40.8324
ACSL4	-1.0772	5.37874	-8.71021	2.99458e-17	3.11153e-16	28.0175
AL603750.1	-1.07695	2.22464	-9.06267	1.82252e-18	2.07285e-17	30.7805
PPARGC1A	-1.07664	1.64074	-6.34954	4.28785e-10	2.30892e-09	11.8299
LINC00702	-1.07633	0.633128	-18.3374	7.10966e-60	8.18196e-58	125.476
PALM	-1.07596	3.79536	-7.67792	6.66868e-14	5.22868e-13	20.4245
HSD11B1	-1.07454	3.34547	-7.59721	1.18002e-13	9.03938e-13	19.8635
TCTEX1D4	-1.07412	1.11591	-9.27876	3.14678e-19	3.77409e-18	32.5154
TNFAIP8L3	-1.07292	2.38478	-9.98909	7.94608e-22	1.15494e-20	38.4297
RNU6-917P	-1.07292	0.481812	-14.5823	2.09832e-41	9.86692e-40	83.1657
JUN	-1.0727	7.02132	-8.16229	1.9665e-15	1.75729e-14	23.8923
STEAP4	-1.07236	5.09866	-5.12182	4.09328e-07	1.54917e-06	5.16474
ENHO	-1.07196	1.12535	-8.63803	5.25856e-17	5.34954e-16	27.4621
TMEM125	-1.0709	6.63404	-7.20984	1.70742e-12	1.16943e-11	17.2394
PIK3IP1	-1.07054	5.40275	-10.1767	1.55523e-22	2.38013e-21	40.0439
MTMR10	-1.06995	3.4514	-12.8648	1.35917e-33	4.1821e-32	65.2941
EXOC3L1	-1.06983	2.5113	-12.2216	8.34967e-31	2.16862e-29	58.9202
PDLIM1	-1.06932	7.84976	-11.955	1.12989e-29	2.70009e-28	56.3352
BTNL8	-1.06768	0.527632	-10.745	9.80587e-25	1.74584e-23	45.0609
GAB2	-1.06721	4.16071	-9.75631	5.8394e-21	8.01457e-20	36.4566
RILP	-1.06653	4.17628	-10.9268	1.86644e-25	3.48997e-24	46.7046
INPP5K	-1.06599	4.97596	-15.1601	3.88444e-44	2.14011e-42	89.4216
TMEM232	-1.06511	0.863251	-9.48139	5.89871e-20	7.46893e-19	34.17
PPIL6	-1.0645	1.87859	-8.31591	6.21212e-16	5.77854e-15	25.0276
FXYD3	-1.06442	6.7984	-4.47711	9.07016e-06	2.88525e-05	2.18796
TRIM58	-1.06439	0.387222	-14.101	3.63109e-39	1.49628e-37	78.0431
ARMC4	-1.06411	1.18755	-7.2478	1.32059e-12	9.13962e-12	17.4915
TSC22D3	-1.06376	7.63139	-7.3263	7.73702e-13	5.48823e-12	18.0163
PLCXD2	-1.06323	0.934136	-13.9145	2.61587e-38	1.03175e-36	76.0806
AL357054.4	-1.0631	0.997373	-14.382	1.81039e-40	8.0173e-39	81.0235
C1orf158	-1.06277	0.565535	-9.68249	1.09162e-20	1.4666e-19	35.8379
LBH	-1.06265	6.76255	-8.65441	4.629e-17	4.73525e-16	27.5879
CPM	-1.06194	5.72422	-5.82478	9.36578e-09	4.32614e-08	8.82502
FCGR1A	-1.06144	2.94588	-8.11086	2.88157e-15	2.53487e-14	23.516
AC021054.1	-1.06107	3.79699	-10.4395	1.52917e-23	2.50577e-22	42.3402
ABLIM1	-1.06082	5.39495	-7.41686	4.15132e-13	3.01816e-12	18.6276
F11-AS1	-1.06043	0.516384	-14.3706	2.0461e-40	9.03824e-39	80.9018
HPS5	-1.06029	4.08959	-14.4826	6.141e-41	2.79743e-39	82.0982
SMAD7	-1.0595	4.5527	-11.1553	2.26214e-26	4.45866e-25	48.7961
CTDSPL	-1.05827	4.81209	-10.7828	6.95505e-25	1.25037e-23	45.4012
PTPRC	-1.05743	5.06004	-6.59958	9.13025e-11	5.27534e-10	13.3413
CASP1	-1.05719	4.84537	-8.60107	7.00559e-17	7.04891e-16	27.1791
FAM81B	-1.05679	2.16832	-5.48337	6.17417e-08	2.59401e-07	6.99425
MBL1P	-1.05544	2.0295	-7.41435	4.22402e-13	3.06974e-12	18.6106
LINC00472	-1.05523	0.625499	-12.1327	1.998e-30	5.08734e-29	58.0544
TXNIP	-1.05516	9.03687	-7.61442	1.04518e-13	8.04521e-13	19.9828
ID2	-1.05479	5.54304	-9.13024	1.05572e-18	1.21856e-17	31.3197
DAB2IP	-1.05475	4.53792	-10.3358	3.83454e-23	6.13123e-22	41.4299
MEIS1	-1.05466	2.89177	-9.91683	1.48104e-21	2.11573e-20	37.8137
TNFAIP8L2	-1.05456	3.67745	-8.49184	1.62696e-16	1.58682e-15	26.3482
JUNB	-1.05421	7.72924	-8.14735	2.19781e-15	1.955e-14	23.7828
SEMA3B-AS1	-1.05393	1.81589	-9.25124	3.94229e-19	4.69438e-18	32.2928
GNG7	-1.05302	2.4069	-9.35923	1.62356e-19	1.99089e-18	33.1693
CWH43	-1.05277	0.549395	-9.39064	1.25258e-19	1.54846e-18	33.4257
NINJ2	-1.05139	4.83761	-7.13194	2.88283e-12	1.92989e-11	16.7256
FREM2	-1.05113	1.63493	-7.57255	1.40348e-13	1.06927e-12	19.6931
AC004947.1	-1.05107	0.351991	-22.0846	2.14173e-79	6.09175e-77	170.227
OTC	-1.05102	0.251597	-25.5452	9.73601e-98	6.67871e-95	212.281
PDE3B	-1.04906	2.64803	-7.76567	3.56641e-14	2.86481e-13	21.04
AC087521.1	-1.04896	0.5212	-17.1106	1.12346e-53	9.9253e-52	111.271
SHISA2	-1.04887	2.75872	-4.52282	7.36752e-06	2.37385e-05	2.38676
CASP12	-1.04812	0.500574	-20.9629	1.73376e-73	3.76744e-71	156.681
SLC9A3R2	-1.04772	6.79223	-7.74775	4.05451e-14	3.23704e-13	20.9138
TSPAN4	-1.04688	5.60741	-8.32473	5.81137e-16	5.42451e-15	25.0933
PRKCZ	-1.04668	5.2941	-8.21227	1.35413e-15	1.22509e-14	24.2598
AL445423.1	-1.04666	0.588849	-17.9427	7.24926e-58	7.59327e-56	120.873
NUPR1	-1.04631	4.93344	-7.13746	2.77823e-12	1.86236e-11	16.7619
KCNA5	-1.04629	0.67271	-15.1472	4.47399e-44	2.45333e-42	89.2811
RGS5	-1.04561	4.24904	-8.4047	3.16755e-16	3.01214e-15	25.6914
MAATS1	-1.0456	1.49175	-7.12409	3.03846e-12	2.03058e-11	16.6741
AL353150.1	-1.04444	2.79794	-5.75781	1.36608e-08	6.19712e-08	8.45812
WWTR1	-1.04434	5.36497	-10.3067	4.96204e-23	7.85862e-22	41.1747
HP	-1.04425	3.78364	-3.17281	0.0015875	0.00352045	-2.67534
GPR17	-1.04391	0.640756	-13.1503	7.41992e-35	2.41027e-33	68.182
MYL3	-1.04387	0.964881	-14.2467	7.69893e-40	3.28472e-38	79.5846
P2RX1	-1.04365	1.92201	-9.85173	2.58824e-21	3.64238e-20	37.2614
SDR16C5	-1.04332	5.42305	-5.26234	1.9881e-07	7.84411e-07	5.86232
SEMA3E	-1.0424	1.8412	-6.09896	1.92222e-09	9.62072e-09	10.3665
ZBBX	-1.04206	0.982101	-6.8634	1.69307e-11	1.04947e-10	14.9904
RANBP3L	-1.04206	0.814677	-12.7174	6.01996e-33	1.79241e-31	63.8164
ENPP2	-1.04151	5.09461	-7.38114	5.31077e-13	3.82299e-12	18.3858
EFHB	-1.04096	1.13799	-8.31864	6.08549e-16	5.66829e-15	25.0479
LRRC8C	-1.04057	2.89558	-10.553	5.54668e-24	9.36538e-23	43.3445
CCDC81	-1.04049	0.937417	-10.1397	2.14924e-22	3.24916e-21	39.7237
NRROS	-1.04028	3.08549	-9.09239	1.43394e-18	1.64211e-17	31.0173
RORA	-1.03926	2.38355	-8.96872	3.87427e-18	4.30427e-17	30.0359
MUCL3	-1.03922	1.6103	-4.43581	1.09281e-05	3.44028e-05	2.00993
KCNA3	-1.03856	2.1198	-7.11661	3.19424e-12	2.13021e-11	16.625
MEFV	-1.03846	0.956246	-13.8081	8.02539e-38	3.07872e-36	74.9667
SIDT2	-1.03749	5.04572	-12.1039	2.64796e-30	6.67426e-29	57.7749
ABCB1	-1.03695	1.43584	-10.0109	6.57833e-22	9.62538e-21	38.6166
PRDM16	-1.03661	2.00328	-6.25021	7.81853e-10	4.08622e-09	11.2437
ENKUR	-1.0363	1.43461	-6.58101	1.0259e-10	5.8925e-10	13.2273
RCSD1	-1.0362	3.87507	-8.39408	3.43429e-16	3.2596e-15	25.6117
ABCC9	-1.03575	2.28006	-8.16659	1.90442e-15	1.70531e-14	23.9239
LINC01963	-1.03535	2.11491	-11.2684	7.87522e-27	1.6009e-25	49.8421
CD4	-1.03468	6.25557	-7.64491	8.42665e-14	6.54108e-13	20.1945
AC100793.4	-1.03468	0.521133	-15.5792	3.78423e-46	2.36836e-44	94.0274
CMKLR1	-1.03467	3.21673	-7.66536	7.29023e-14	5.69432e-13	20.3369
SOX5	-1.03342	0.875371	-13.5321	1.43952e-36	5.17059e-35	72.0983
ETS2	-1.03298	6.63587	-8.83256	1.14391e-17	1.22684e-16	28.9671
AC067817.2	-1.0328	1.00745	-10.6236	2.94015e-24	5.06206e-23	43.9731
AC005884.1	-1.0325	0.55871	-14.9758	2.92466e-43	1.51584e-41	87.4142
CYP3A7	-1.03231	0.662012	-13.8279	6.51609e-38	2.51617e-36	75.1737
MAGI1	-1.0311	3.26261	-9.34694	1.79673e-19	2.19862e-18	33.0692
PRKD1	-1.03092	2.76521	-8.19584	1.53113e-15	1.37951e-14	24.1388
MOB3B	-1.03087	2.69985	-9.30882	2.45873e-19	2.97231e-18	32.7592
DUSP8	-1.03055	3.05223	-8.80864	1.3818e-17	1.4734e-16	28.7807
CD274	-1.03	3.10168	-6.13245	1.57752e-09	7.96846e-09	10.5591
MAGI3	-1.02988	4.01806	-7.91747	1.19207e-14	9.99632e-14	22.1181
TCEAL7	-1.02967	1.85168	-10.7219	1.20966e-24	2.13629e-23	44.8529
PPP1R32	-1.02865	2.1861	-7.82832	2.27341e-14	1.85311e-13	21.4829
STON1	-1.0276	2.14238	-10.4503	1.38803e-23	2.27982e-22	42.4361
AC009414.2	-1.02688	2.69322	-8.7044	3.13379e-17	3.25329e-16	27.9727
FKBP1B	-1.02677	2.61994	-8.26461	9.14447e-16	8.38802e-15	24.6466
PIK3R1	-1.02651	4.1306	-9.69382	9.91879e-21	1.33825e-19	35.9327
EIF4E3	-1.0264	2.96711	-11.3557	3.46997e-27	7.18751e-26	50.6547
GPR162	-1.02585	2.12777	-8.27769	8.28761e-16	7.62203e-15	24.7435
LAMA4	-1.02576	4.50515	-7.82428	2.34055e-14	1.90473e-13	21.4543
CTSS	-1.02564	7.17802	-8.62907	5.63773e-17	5.7286e-16	27.3934
TRPC6	-1.02503	3.08503	-5.85563	7.86104e-09	3.66545e-08	8.99533
PARD6B	-1.02426	3.39342	-9.3113	2.40921e-19	2.91749e-18	32.7793
ITGAM	-1.02403	3.87553	-6.59673	9.29524e-11	5.36446e-10	13.3238
DOCK2	-1.024	3.76136	-7.4889	2.51897e-13	1.87025e-12	19.1184
VASH1	-1.02374	3.46962	-9.77875	4.82488e-21	6.65872e-20	36.6454
PRKCH	-1.02296	4.61796	-11.6331	2.50517e-28	5.56136e-27	53.2612
KNDC1	-1.02278	1.98613	-6.04154	2.69169e-09	1.32427e-08	10.0385
DUBR	-1.02235	1.86643	-11.2214	1.22122e-26	2.4512e-25	49.4072
ARHGEF10	-1.02232	3.72002	-9.56148	3.02168e-20	3.91386e-19	34.8312
AP002954.1	-1.02217	1.40849	-9.48117	5.90958e-20	7.47998e-19	34.1682
CFAP221	-1.02159	3.13095	-5.12792	3.96837e-07	1.50628e-06	5.19465
PRKCQ-AS1	-1.02146	2.50398	-7.49789	2.366e-13	1.76041e-12	19.1799
FYB2	-1.02143	1.33914	-6.9526	9.46103e-12	6.01589e-11	15.5606
PTPRG	-1.0214	3.63319	-7.87518	1.62033e-14	1.34013e-13	21.8161
APOBEC3A	-1.02134	1.65839	-7.6307	9.31712e-14	7.19875e-13	20.0958
GAS2L2	-1.02064	1.19261	-6.64685	6.77798e-11	3.97465e-10	13.6327
THRB	-1.02039	1.96542	-9.00073	2.99837e-18	3.36967e-17	30.2889
AC015726.1	-1.02034	1.8155	-11.5327	6.51318e-28	1.41092e-26	52.3136
AKAP13	-1.02007	5.10441	-8.58451	7.96483e-17	7.99109e-16	27.0526
SLC12A4	-1.01983	4.66999	-10.9561	1.42643e-25	2.69023e-24	46.971
ABCA6	-1.01965	1.48362	-9.50307	4.92383e-20	6.28687e-19	34.3485
LILRA1	-1.01961	1.13253	-13.9625	1.5754e-38	6.29169e-37	76.5846
LINC02570	-1.01924	0.23236	-21.382	1.08596e-75	2.62016e-73	161.732
LAMB2	-1.01916	6.19163	-9.83334	3.02887e-21	4.2297e-20	37.1059
CLEC4M	-1.01835	0.206881	-20.0723	7.8999e-69	1.28548e-66	146.001
S1PR5	-1.01727	0.95564	-10.9675	1.2841e-25	2.4244e-24	47.0752
TGM2	-1.01721	7.66455	-7.17619	2.14222e-12	1.45159e-11	17.0169
PLA2G5	-1.01678	1.8015	-11.0994	3.80023e-26	7.36162e-25	48.2819
ZBTB4	-1.01631	5.45086	-11.304	5.64163e-27	1.1549e-25	50.1728
C22orf15	-1.01479	0.835631	-8.2622	9.31171e-16	8.53695e-15	24.6287
AIF1	-1.01472	5.78269	-7.33642	7.21892e-13	5.14471e-12	18.0844
AC116312.1	-1.0144	0.355041	-19.7001	6.81648e-67	1.02791e-64	141.563
ATP8A1	-1.01403	3.78359	-6.42199	2.75288e-10	1.51311e-09	12.2627
TNR	-1.01299	0.240706	-20.931	2.5488e-73	5.43719e-71	156.298
AXIN2	-1.0125	3.14907	-7.45832	3.11547e-13	2.29173e-12	18.9096
PARD3B	-1.01241	2.48746	-9.5933	2.3141e-20	3.01972e-19	35.095
TMEM255A	-1.01179	1.5812	-8.44511	2.3271e-16	2.23971e-15	25.9954
HMGCS1	-1.01127	5.33526	-8.12302	2.63315e-15	2.32687e-14	23.6048
RDX	-1.01053	5.71326	-10.2644	7.19927e-23	1.12843e-21	40.8063
LINC01352	-1.01044	0.585374	-18.099	1.16435e-58	1.26505e-56	122.693
KCNQ1	-1.00974	4.53759	-5.54832	4.34491e-08	1.85941e-07	7.33488
AC104984.1	-1.00957	0.211045	-19.5765	2.9828e-66	4.40309e-64	140.093
SIGLEC7	-1.00948	2.22855	-8.68436	3.66496e-17	3.78785e-16	27.8182
ATP5PBP5	-1.00919	1.14313	-11.6792	1.61232e-28	3.6228e-27	53.6983
SIGLEC6	-1.00901	1.11406	-9.50202	4.96695e-20	6.3373e-19	34.3399
ZNF204P	-1.00872	3.36977	-7.06797	4.41715e-12	2.90259e-11	16.3072
PDZD4	-1.00802	1.48782	-7.90877	1.26988e-14	1.06056e-13	22.0559
SLC6A20	-1.00782	1.61184	-5.4356	7.97701e-08	3.30737e-07	6.74603
C19orf38	-1.00745	2.54781	-9.45266	7.49132e-20	9.43426e-19	33.9337
UACA	-1.00596	3.85243	-9.20504	5.74895e-19	6.76284e-18	31.9201
SPON1	-1.00501	4.33769	-6.02741	2.92294e-09	1.43234e-08	9.95822
ANKS1A	-1.00462	4.47729	-11.0307	7.17564e-26	1.37255e-24	47.6519
TYRP1	-1.00394	1.38609	-7.29503	9.57882e-13	6.72922e-12	17.8067
LPCAT3	-1.00342	4.09353	-10.8152	5.18132e-25	9.38728e-24	45.6929
2022-09-10	-1.00293	5.48507	-11.5416	5.98758e-28	1.29867e-26	52.397
SLC2A9	-1.00268	2.5113	-10.5961	3.76354e-24	6.43851e-23	43.7286
P2RX7	-1.00235	2.40916	-8.54665	1.0671e-16	1.06059e-15	26.7641
MAP3K8	-1.00075	3.95524	-9.90412	1.65185e-21	2.35398e-20	37.7057
ARHGAP25	-1.00054	4.01076	-9.63427	1.63967e-20	2.16549e-19	35.4357
SASH3	-1.00002	4.52538	-7.66718	7.19651e-14	5.62237e-13	20.3497
PUS1	1.0001	3.65928	11.3558	3.46664e-27	7.18486e-26	50.6557
TBRG4	1.00017	5.32557	12.5934	2.08817e-32	6.01767e-31	62.5815
AC087269.1	1.00043	1.06892	7.30055	9.22454e-13	6.4973e-12	17.8437
AL049555.1	1.00076	1.27339	5.66145	2.33647e-08	1.02871e-07	7.93683
KRT18	1.00105	9.40546	7.76301	3.63505e-14	2.91546e-13	21.0212
AL132712.1	1.00134	2.1123	9.92793	1.3462e-21	1.93019e-20	37.9081
NMRAL2P	1.00148	1.57121	4.45619	9.9701e-06	3.15444e-05	2.09756
AC087741.1	1.00166	1.99223	8.23771	1.11913e-15	1.01933e-14	24.4476
INCENP	1.0021	3.69708	8.95338	4.37973e-18	4.83512e-17	29.9148
AL391427.1	1.0021	1.28261	4.86953	1.43541e-06	5.08072e-06	3.95582
GPX8	1.00223	4.05307	7.54825	1.66426e-13	1.25863e-12	19.5256
ARSE	1.00224	3.76398	4.04498	5.92196e-05	0.000167215	0.40223
Z83851.1	1.00225	2.45786	11.6535	2.06235e-28	4.61621e-27	53.4541
SNORA14B	1.00252	1.27356	6.185	1.15489e-09	5.9165e-09	10.8632
GPR84	1.00266	1.83528	7.85537	1.87008e-14	1.53796e-13	21.6751
DLG5	1.003	3.79815	8.61544	6.26702e-17	6.34409e-16	27.289
NPTX1	1.00318	1.90958	3.97577	7.87764e-05	0.000218244	0.132145
DBF4B	1.00339	2.86103	9.85346	2.5503e-21	3.59044e-20	37.276
TDO2	1.00461	1.99207	7.50636	2.2304e-13	1.66377e-12	19.2379
ACAD8	1.00539	5.01178	7.79526	2.88426e-14	2.33475e-13	21.2488
MIR8071-1	1.00546	2.18684	4.76559	2.36931e-06	8.16331e-06	3.47416
AC022211.3	1.00688	1.79012	8.48843	1.67012e-16	1.62756e-15	26.3224
IGHV3-62	1.00713	1.43384	6.59573	9.35359e-11	5.39547e-10	13.3177
SDS	1.00718	3.41607	6.01692	3.10714e-09	1.51842e-08	9.8987
ENTPD2	1.00786	1.88842	6.2935	6.02327e-10	3.19279e-09	11.4982
NOXA1	1.00792	3.97542	6.69368	5.0367e-11	2.99014e-10	13.9232
HOXC13	1.00812	0.927385	6.08698	2.06254e-09	1.02877e-08	10.2979
IGHD2-2	1.00821	1.41995	4.99903	7.58911e-07	2.77879e-06	4.56938
HIST1H4I	1.0093	4.22745	7.93344	1.06129e-14	8.94248e-14	22.2325
PUSL1	1.0096	4.14952	10.6967	1.51941e-24	2.66449e-23	44.6271
MZT2A	1.00972	4.26035	10.4423	1.49071e-23	2.44732e-22	42.3654
CABLES2	1.00981	3.29397	10.0327	5.44697e-22	8.02029e-21	38.8034
NAT9	1.01001	5.35494	13.1111	1.10832e-34	3.58031e-33	67.7834
SNORA71C	1.01058	1.89	5.97496	3.96374e-09	1.91535e-08	9.66162
SFRP2	1.01062	6.24676	3.88433	0.00011412	0.000308635	-0.217957
Z73417.1	1.01063	1.60243	5.63841	2.65343e-08	1.16198e-07	7.81334
AC026785.3	1.01069	0.921454	4.94218	1.00568e-06	3.6268e-06	4.29821
CBX4	1.011	5.12794	11.8456	3.25667e-29	7.58048e-28	55.285
PIP5KL1	1.01127	3.01	6.99084	7.3583e-12	4.72175e-11	15.8069
IL36RN	1.01159	0.960538	5.79894	1.08391e-08	4.96735e-08	8.68298
CSTF2	1.01163	4.56312	13.3232	1.2534e-35	4.25315e-34	69.9484
KDM5B	1.01296	4.67875	11.4418	1.54158e-27	3.25284e-26	51.4592
ECEL1	1.01326	1.07568	5.6754	2.16289e-08	9.56743e-08	8.01178
IDH2	1.01438	6.76445	9.87094	2.19572e-21	3.10624e-20	37.4241
AC092868.1	1.01468	1.29667	5.36033	1.1898e-07	4.81884e-07	6.35893
XYLB	1.0152	2.08632	11.4486	1.44554e-27	3.05573e-26	51.523
ERV3-1	1.01557	4.52767	5.71826	1.70437e-08	7.63475e-08	8.24316
HAL	1.01574	1.90872	5.2915	1.70786e-07	6.79125e-07	6.00923
AC025575.2	1.01633	1.05146	5.05343	5.78232e-07	2.14591e-06	4.83148
HYLS1	1.0167	2.93507	11.8936	2.0485e-29	4.82929e-28	55.7449
LAMP5	1.01681	2.51212	6.66974	5.86348e-11	3.46159e-10	13.7745
SMIM31	1.01716	1.49616	5.45726	7.10393e-08	2.96223e-07	6.85833
TPI1	1.01801	9.27837	10.1441	2.06777e-22	3.13029e-21	39.7619
LAGE3	1.01826	5.53279	9.42631	9.32261e-20	1.16317e-18	33.7176
CLCN2	1.01932	2.63654	11.4905	9.71842e-28	2.07696e-26	51.9167
NSUN5P1	1.02034	2.66998	8.73578	2.45112e-17	2.56283e-16	28.2151
ILF2	1.02038	7.98558	12.3051	3.66781e-31	9.77291e-30	59.7367
PRR19	1.02043	1.53652	10.6872	1.65501e-24	2.89792e-23	44.5424
TWIST1	1.02104	1.61088	6.15288	1.3978e-09	7.10167e-09	10.6771
HGH1	1.02148	4.85509	10.4598	1.27523e-23	2.10245e-22	42.52
ALG3	1.02272	6.0716	10.8661	3.2533e-25	5.94705e-24	46.154
TFF2	1.02309	0.974921	3.21703	0.00136557	0.00306089	-2.53653
AC006042.1	1.02353	2.89317	6.99695	7.06821e-12	4.54394e-11	15.8463
GPI	1.02382	7.53107	10.6605	2.10732e-24	3.66242e-23	44.303
PFN2	1.02396	6.0029	5.48999	5.95785e-08	2.50764e-07	7.02882
KLK12	1.0243	1.793	2.92101	0.0036212	0.00748392	-3.43037
EFNA5	1.0243	3.6946	6.9506	9.58598e-12	6.09202e-11	15.5477
LIPM	1.02523	1.35579	8.57112	8.83336e-17	8.83968e-16	26.9505
LRRC20	1.02554	4.23583	9.58716	2.43642e-20	3.17579e-19	35.0441
MRPL15	1.02558	6.49108	10.653	2.25555e-24	3.90839e-23	44.2357
COL6A3	1.02599	6.84872	6.14018	1.50703e-09	7.63004e-09	10.6037
MRPL3	1.02615	6.8496	14.4156	1.26192e-40	5.60969e-39	81.3822
AL589765.4	1.02644	2.42268	9.01943	2.58067e-18	2.9096e-17	30.437
WFDC10B	1.02684	1.83896	6.06479	2.34934e-09	1.16667e-08	10.171
TMTC4	1.02884	4.11605	10.558	5.30204e-24	8.97831e-23	43.3891
MIOX	1.02933	1.05369	6.92361	1.14381e-11	7.2166e-11	15.3746
IGKV1D-27	1.02962	1.66802	4.84023	1.65471e-06	5.80642e-06	3.8191
SAA1	1.02968	4.11463	3.41329	0.00068545	0.00162414	-1.89805
SLC26A6	1.03025	2.99705	9.90502	1.63921e-21	2.33691e-20	37.7133
TYMSOS	1.03028	1.38551	10.0701	3.93799e-22	5.86258e-21	39.1244
CLDN4	1.03031	7.65421	7.6625	7.43932e-14	5.79912e-13	20.317
SUV39H2	1.03033	2.98963	11.9953	7.63907e-30	1.84602e-28	56.7236
HIST2H2BF	1.0305	1.55176	7.02333	5.93833e-12	3.84585e-11	16.017
IBSP	1.03128	1.14372	6.03535	2.79069e-09	1.37143e-08	10.0033
CHGB	1.03176	1.5448	3.62989	0.000307942	0.000774861	-1.15123
LIMK1	1.03225	5.83329	9.27623	3.21277e-19	3.85191e-18	32.4949
TUBG1	1.03238	5.80628	9.94276	1.18486e-21	1.70516e-20	38.0344
RFLNA	1.03239	1.95341	5.91381	5.63806e-09	2.68e-08	9.31867
TRIM31-AS1	1.03251	1.50387	8.27666	8.35199e-16	7.67922e-15	24.7359
BHMT2	1.03276	2.73603	3.70466	0.000231397	0.000593853	-0.883255
TMEM105	1.03301	1.5457	9.95673	1.05053e-21	1.51557e-20	38.1535
CBX3	1.03301	7.70068	13.9119	2.68976e-38	1.0597e-36	76.053
IL2RA	1.03345	2.66356	6.99996	6.92908e-12	4.45696e-11	15.8658
MRPL12	1.03349	5.45116	8.05581	4.32853e-15	3.75765e-14	23.1153
TIMM8A	1.03395	3.42358	13.8081	8.02571e-38	3.07872e-36	74.9666
HYOU1	1.03472	6.89131	9.69096	1.01618e-20	1.36945e-19	35.9088
LINC00342	1.03482	3.4477	4.57169	5.88722e-06	1.92041e-05	2.6014
ITGA2	1.03506	4.443	5.18325	2.99124e-07	1.15481e-06	5.46757
GPC2	1.03515	1.2504	7.60657	1.1047e-13	8.47913e-13	19.9284
RUSC1	1.03525	5.09379	11.5292	6.7337e-28	1.45779e-26	52.2806
IGHV3-47	1.03729	1.8543	6.35387	4.17627e-10	2.25299e-09	11.8557
MXD3	1.03745	2.87517	9.61674	1.90021e-20	2.49827e-19	35.2898
SNORD7	1.03754	1.63816	8.01289	5.93557e-15	5.09835e-14	22.8045
STK31	1.0376	1.82889	8.04061	4.84149e-15	4.19049e-14	23.0051
ICA1	1.03764	5.3599	10.2712	6.78192e-23	1.06397e-21	40.8654
CCHCR1	1.03773	4.41189	10.3747	2.71757e-23	4.38736e-22	41.7708
AL365356.5	1.0384	0.994778	8.00466	6.3052e-15	5.40391e-14	22.745
LBX2	1.03861	1.56101	11.4822	1.05166e-27	2.24208e-26	51.8384
FBXL19	1.03874	3.8475	10.1217	2.5144e-22	3.78839e-21	39.5684
SYNPR-AS1	1.03924	1.78235	6.73554	3.85717e-11	2.3079e-10	14.1843
MIR503HG	1.03931	2.23345	6.74457	3.64081e-11	2.18367e-10	14.2408
AP003469.2	1.0396	1.30649	8.94892	4.53841e-18	5.00398e-17	29.8797
SLC5A6	1.03988	4.59594	12.0699	3.69179e-30	9.17962e-29	57.4451
ENC1	1.04008	5.06373	8.07097	3.87039e-15	3.37418e-14	23.2255
AP1S1	1.0403	6.50897	11.118	3.1961e-26	6.23276e-25	48.4535
FAM83H	1.04092	5.54892	8.94806	4.56991e-18	5.03712e-17	29.8728
NHS	1.04113	2.08689	7.75111	3.95819e-14	3.1623e-13	20.9375
DNMT3B	1.04154	1.87822	8.66935	4.12026e-17	4.23714e-16	27.7027
CTSV	1.04179	1.84703	6.29964	5.80399e-10	3.08318e-09	11.5344
SLC12A8	1.04183	3.86948	9.14764	9.16855e-19	1.06353e-17	31.459
AC011294.1	1.04192	1.01993	8.22049	1.27333e-15	1.15437e-14	24.3204
ATAD3A	1.0421	4.41725	10.142	2.10513e-22	3.18547e-21	39.7442
ESRP1	1.04239	6.03699	10.2615	7.38803e-23	1.15698e-21	40.7807
COA6	1.04266	5.59394	10.9141	2.09642e-25	3.90123e-24	46.5895
CALCA	1.04412	1.61209	2.54858	0.0110661	0.0206149	-4.43568
IGLVI-70	1.04421	1.38189	5.63051	2.77146e-08	1.21108e-07	7.7711
ANKRD36BP2	1.04431	1.44344	6.90317	1.3071e-11	8.19661e-11	15.2439
FANCG	1.04496	3.8755	11.627	2.65462e-28	5.87425e-27	53.2037
CD27	1.04504	3.66057	6.57141	1.08954e-10	6.23752e-10	13.1685
TMED3	1.04524	4.18742	12.105	2.61875e-30	6.6054e-29	57.7859
DBN1	1.04525	6.08762	8.26141	9.36706e-16	8.58545e-15	24.6229
PIK3CD-AS2	1.04633	2.64187	7.15535	2.46429e-12	1.66114e-11	16.8795
KCNK1	1.04643	5.04582	5.67112	2.2148e-08	9.78836e-08	7.98875
AL031058.1	1.04671	1.88762	7.90062	1.34736e-14	1.12232e-13	21.9976
AL365356.4	1.04686	1.03851	8.56373	9.35267e-17	9.34332e-16	26.8942
PPIF	1.04696	5.88149	11.8851	2.22383e-29	5.23205e-28	55.6634
RAB5IF	1.04697	5.828	10.4662	1.20505e-23	1.99143e-22	42.5761
IKBKE	1.04722	3.79877	12.0172	6.17148e-30	1.5025e-28	56.9353
TSPAN6	1.04779	5.1984	10.4335	1.6123e-23	2.63827e-22	42.2878
SYT13	1.04794	1.37067	4.27028	2.27204e-05	6.84292e-05	1.31201
IGKV1D-17	1.04798	1.86281	4.50919	7.84006e-06	2.51637e-05	2.3273
RAB15	1.0481	4.86113	6.78076	2.88685e-11	1.74795e-10	14.4679
AC009237.14	1.04832	3.21434	10.5355	6.48799e-24	1.0876e-22	43.1892
MSMB	1.04862	3.86069	2.4109	0.016215	0.0291258	-4.77342
SPDL1	1.04901	3.33933	11.2802	7.04764e-27	1.43517e-25	49.9522
FAM177B	1.04908	1.59395	5.55047	4.29447e-08	1.83805e-07	7.34621
DLL3	1.04912	0.993958	5.52081	5.04424e-08	2.14556e-07	7.19017
NSMF	1.04926	4.92116	9.51321	4.52438e-20	5.79376e-19	34.4322
SERPINH1	1.04953	7.38984	9.96696	9.61847e-22	1.39108e-20	38.2407
LINP1	1.04958	1.13474	5.9558	4.42802e-09	2.12999e-08	9.55379
NETO2	1.0499	2.91422	8.18136	1.70586e-15	1.53221e-14	24.0323
C5orf46	1.05033	1.9151	6.12938	1.60641e-09	8.10503e-09	10.5415
TDRKH-AS1	1.05052	1.64626	12.0539	4.31599e-30	1.06185e-28	57.2901
DCST1-AS1	1.05182	2.10456	10.5156	7.75089e-24	1.29249e-22	43.0131
P4HB	1.05243	10.0068	11.7419	8.83785e-29	2.01166e-27	54.2946
SGO2	1.0529	2.50406	9.49274	5.36641e-20	6.82705e-19	34.2635
AC103563.3	1.05425	1.58959	5.93856	4.89056e-09	2.34058e-08	9.45709
DEPDC7	1.05478	1.78851	6.94744	9.78684e-12	6.21515e-11	15.5274
LINC00676	1.05528	0.962887	3.48376	0.000530752	0.00128088	-1.65992
PTGFRN	1.05574	4.94473	9.30929	2.44923e-19	2.96287e-18	32.763
FOXD2-AS1	1.05585	2.14917	11.0145	8.32835e-26	1.58697e-24	47.5043
DPP10-AS1	1.05592	1.50425	5.11225	4.29704e-07	1.62153e-06	5.11786
PRRT3-AS1	1.05599	2.23849	8.83009	1.16651e-17	1.2507e-16	28.9478
AC005077.4	1.05622	1.32636	7.22087	1.58478e-12	1.08798e-11	17.3126
MCM7	1.05633	6.25022	9.09167	1.44238e-18	1.65124e-17	31.0115
EXOSC5	1.05756	5.18742	9.66998	1.21324e-20	1.62067e-19	35.7335
SLC9A3-AS1	1.05774	2.77927	6.33204	4.76926e-10	2.55673e-09	11.7261
TWNK	1.05823	3.36547	11.6878	1.48456e-28	3.34864e-27	53.7802
INTS8	1.05885	4.45019	13.3425	1.02677e-35	3.50112e-34	70.1465
ITM2C	1.05896	7.06931	8.63811	5.255e-17	5.34747e-16	27.4627
ATAT1	1.05946	3.61837	10.0942	3.19362e-22	4.78496e-21	39.3317
MS4A1	1.05955	2.39067	4.82837	1.75237e-06	6.13314e-06	3.76397
NFE2L3	1.05982	4.54817	7.54453	1.70816e-13	1.29071e-12	19.5
SELENOI	1.06019	3.91876	10.4941	9.39271e-24	1.56032e-22	42.8228
HNRNPA1P21	1.06081	1.89877	9.62629	1.75361e-20	2.31161e-19	35.3692
SRRM3	1.06098	1.59554	8.8468	1.02203e-17	1.0995e-16	29.0783
MTMR11	1.06116	3.93842	7.72848	4.65268e-14	3.69324e-13	20.7785
HDHD3	1.06195	5.08061	11.5078	8.25484e-28	1.77284e-26	52.0786
PGLYRP4	1.06225	1.11866	6.89854	1.34719e-11	8.43893e-11	15.2143
MUC20P1	1.06248	2.37751	6.18374	1.1636e-09	5.96026e-09	10.8559
SAA2	1.06262	2.6232	4.08919	4.92431e-05	0.000140933	0.577072
ZG16B	1.06284	2.38077	4.70078	3.2233e-06	1.08922e-05	3.1787
DOK5	1.06297	1.79384	7.10284	3.50178e-12	2.32324e-11	16.5349
BRDT	1.06309	1.02819	5.00852	7.23891e-07	2.65938e-06	4.61491
GFPT1	1.06364	5.52407	11.4632	1.25871e-27	2.66561e-26	51.6602
CLDN12	1.06421	5.43844	10.6356	2.63704e-24	4.54915e-23	44.0809
POLQ	1.06486	1.18704	10.4375	1.55642e-23	2.54922e-22	42.3227
TRIM59	1.06505	2.46771	11.1663	2.04092e-26	4.03172e-25	48.8981
SMOX	1.06546	3.50185	7.74055	4.26851e-14	3.39781e-13	20.8633
AC135068.2	1.0668	1.68991	6.22769	8.94942e-10	4.64947e-09	11.1119
IGHV3-60	1.06719	1.68322	6.57515	1.06429e-10	6.10199e-10	13.1914
DKC1	1.06738	5.71862	13.4566	3.15394e-36	1.11007e-34	71.3191
SPTSSB	1.06874	1.21058	5.32419	1.43921e-07	5.77152e-07	6.17477
AL031985.3	1.06899	1.8659	12.7471	4.46317e-33	1.34029e-31	64.1135
KIF22	1.0691	5.373	12.0176	6.14402e-30	1.49686e-28	56.9397
IGKV2-29	1.0697	2.24972	3.57999	0.000371632	0.000922422	-1.32717
SNORA71A	1.07021	1.83962	5.38975	1.01826e-07	4.16604e-07	6.50963
H1F0	1.0707	8.10736	10.0758	3.74768e-22	5.59593e-21	39.1734
DARS2	1.07075	4.47052	11.4747	1.1297e-27	2.4026e-26	51.7674
IGKV1D-33	1.07141	1.24097	5.61776	2.97278e-08	1.29453e-07	7.70304
CHPF	1.07152	6.60991	8.15025	2.15086e-15	1.91422e-14	23.804
HIST1H1E	1.07289	1.26963	5.45971	7.01106e-08	2.9242e-07	6.87108
YDJC	1.07315	4.79982	9.96935	9.42185e-22	1.36377e-20	38.2612
C6orf141	1.07338	2.28364	6.02301	2.99894e-09	1.46738e-08	9.93322
ALDOA	1.07356	10.043	9.85973	2.41696e-21	3.40682e-20	37.3292
EMC3-AS1	1.07363	1.81585	11.5735	4.41956e-28	9.68786e-27	52.6982
STEAP2	1.07465	3.29206	6.31526	5.28035e-10	2.81648e-09	11.6267
MIS18A	1.0748	4.1264	11.5198	7.36662e-28	1.59185e-26	52.1915
MTFR1	1.07481	4.91067	10.6713	1.911e-24	3.33449e-23	44.3999
LINGO1	1.07534	1.72546	6.99409	7.20237e-12	4.62509e-11	15.8279
LINC02257	1.07538	2.36345	5.04545	6.01837e-07	2.2302e-06	4.7929
HIST1H4E	1.07564	1.34032	5.06615	5.42394e-07	2.02148e-06	4.89318
BPHL	1.07567	3.59073	12.3582	2.17023e-31	5.8766e-30	60.2575
CDH24	1.07584	2.94785	8.20087	1.47459e-15	1.32995e-14	24.1759
IRF7	1.07592	5.61622	8.65741	4.52224e-17	4.63207e-16	27.6109
SLC39A4	1.07634	5.06226	7.28646	1.01545e-12	7.10794e-12	17.7494
ACP6	1.07721	3.18841	11.7917	5.47694e-29	1.26143e-27	54.7693
SLC12A9-AS1	1.07727	1.63305	10.4205	1.80951e-23	2.95131e-22	42.1735
MTBP	1.07953	2.19763	10.6575	2.16615e-24	3.76093e-23	44.2758
GNL3	1.07962	6.39122	14.5218	4.0305e-41	1.86764e-39	82.5168
WNK2	1.08029	1.88839	6.99235	7.28547e-12	4.67674e-11	15.8166
C2CD4D	1.08134	1.50797	9.85044	2.61699e-21	3.68136e-20	37.2505
HMBS	1.08141	4.84732	11.8799	2.33849e-29	5.49074e-28	55.6136
HIST1H1C	1.08188	6.98784	6.20658	1.01541e-09	5.24339e-09	10.9887
CPD	1.08203	6.01949	7.3633	6.00388e-13	4.30422e-12	18.2653
TRIM46	1.0826	2.08178	8.64754	4.8833e-17	4.98519e-16	27.5351
KCNK5	1.08321	4.81806	6.0855	2.08048e-09	1.03728e-08	10.2894
RCCD1	1.08322	3.23843	13.2708	2.1518e-35	7.21081e-34	69.4115
TRAF5	1.08325	3.55615	9.32004	2.24205e-19	2.72354e-18	32.8504
FOXA1	1.08346	5.56997	6.60732	8.69658e-11	5.03558e-10	13.3889
AL391244.3	1.08432	2.05762	11.8367	3.54995e-29	8.25216e-28	55.1994
MRM1	1.08455	3.42969	12.7066	6.70986e-33	1.99105e-31	63.7087
TMEM79	1.08507	3.316	11.9303	1.43523e-29	3.40647e-28	56.0979
PCSK1N	1.08511	3.30979	3.98993	7.43345e-05	0.000206718	0.187039
HCN3	1.08536	2.15316	10.2798	6.28844e-23	9.90104e-22	40.9402
RNFT2	1.08541	1.86492	8.37506	3.96855e-16	3.75141e-15	25.4692
SALL4	1.08601	1.19815	9.84966	2.63448e-21	3.7015e-20	37.2439
NMNAT2	1.08617	2.13849	4.94057	1.0137e-06	3.65272e-06	4.29056
DBF4	1.08623	3.02315	11.217	1.27291e-26	2.54763e-25	49.3661
KRT16P2	1.08666	3.12743	3.74655	0.00019673	0.000511719	-0.730803
TNFSF11	1.08695	1.19018	7.35903	6.18231e-13	4.42669e-12	18.2366
FAM178B	1.08748	1.42885	7.88449	1.51465e-14	1.25599e-13	21.8825
DTX2	1.08758	4.91324	9.33911	1.91642e-19	2.34017e-18	33.0054
MNX1-AS2	1.08775	1.32377	8.24787	1.03699e-15	9.47478e-15	24.5227
SPATS2	1.09006	4.48359	13.395	5.96815e-36	2.06933e-34	70.6855
AP004608.1	1.0907	1.52592	5.65834	2.37702e-08	1.04591e-07	7.92012
RN7SL3	1.091	2.46141	4.30229	1.97584e-05	6.00092e-05	1.44503
PUS7	1.09103	3.85403	12.0148	6.31459e-30	1.5352e-28	56.9125
NUP155	1.09107	3.87959	10.5304	6.78852e-24	1.13635e-22	43.1444
SLC4A11	1.09189	2.55562	5.97724	3.9119e-09	1.89135e-08	9.67443
IGHD	1.09195	4.95688	3.07145	0.00222749	0.00479828	-2.98656
[truncated: 1,119 more rows]
