# Supplementary material for: Overexpression of ESYT3 improves radioimmune responses through activating cGAS-STING pathway in lung adenocarcinoma
Source: Exp Hematol Oncol. 2024 Aug 5;13:77. doi: 10.1186/s40164-024-00546-y (PMC11302107; doi:10.1186/s40164-024-00546-y)
Supplement: Supplementary file 17 — Supplementary Material 17 [file 40164_2024_546_MOESM17_ESM.xlsx]

## Sheet: Sheet1
Supplementary table 6. Univariate-cox regression results on prognostic DERRGs in LUAD with p<0.05.
ID	HR	HR.95L	HR.95H	pvalue
AGER	0.909585	0.847646	0.97605	0.00844739
ADRB2	0.792281	0.676827	0.92743	0.00376182
ADAMTS8	0.794954	0.688466	0.917913	0.00176457
BTNL9	0.81845	0.708676	0.945228	0.0063995
LRRC36	0.835493	0.723336	0.96504	0.0145328
IGSF10	0.738666	0.603732	0.903758	0.00324823
UBE2T	1.22557	1.07467	1.39767	0.00241235
VIPR1	0.803739	0.707538	0.91302	0.000782306
PHACTR1	0.8297	0.713885	0.964304	0.0149398
FAM83A	1.25678	1.15029	1.37314	4.21199e-07
CGNL1	0.830551	0.72147	0.956124	0.00975112
ANXA8L1	1.15935	1.00712	1.3346	0.0395186
GPX3	0.854016	0.752576	0.96913	0.0144454
FFAR4	0.823325	0.679998	0.996861	0.0463506
SAPCD2	1.22991	1.08104	1.39927	0.00166752
MFAP3L	1.29786	1.08539	1.55192	0.00426003
TNS1	0.86235	0.757908	0.981184	0.024554
SLIT3	0.86764	0.768548	0.979509	0.0217579
PPAT	1.29664	1.07972	1.55715	0.00541655
RILPL2	0.785046	0.621873	0.991032	0.0417764
RRM2	1.293	1.15264	1.45046	1.17073e-05
ANGPT1	0.87397	0.764796	0.998729	0.0478552
EFNA3	1.17669	1.00884	1.37247	0.0382576
ST6GALNAC6	0.738614	0.600213	0.908928	0.00421024
PLEK2	1.41237	1.23025	1.62146	9.49709e-07
KCNK3	0.844884	0.750041	0.95172	0.00552871
CBX7	0.773705	0.65066	0.920017	0.00369251
POLR2H	1.31185	1.01851	1.68968	0.035555
WASF3	0.844287	0.716148	0.995354	0.043861
DLC1	0.881422	0.79214	0.980766	0.0205375
SLC2A1	1.24617	1.1277	1.37708	1.57501e-05
PKMYT1	1.28133	1.12568	1.45851	0.00017578
KLF4	1.14753	1.02163	1.28895	0.0202933
CASS4	0.794069	0.680501	0.926591	0.00340963
AQP4	0.915331	0.856896	0.977751	0.00857768
CDCA5	1.27364	1.13065	1.43471	6.86495e-05
HMGCLL1	0.670376	0.524041	0.857575	0.00145868
OTX1	1.15745	1.00484	1.33324	0.0426734
PGM5	0.826518	0.722756	0.945176	0.00537346
ACSS3	0.780297	0.650756	0.935626	0.00739881
POLE2	1.22811	1.05813	1.42538	0.00686392
GJB2	1.16363	1.07487	1.25973	0.000181557
SHC3	0.795164	0.666405	0.948802	0.0109886
RPP40	1.23061	1.00179	1.51168	0.0480366
GATA2	0.855415	0.735176	0.995318	0.043312
FAM111B	1.23652	1.08359	1.41104	0.001623
C17orf53	1.24915	1.08662	1.436	0.00176006
LRP2BP	0.697545	0.553179	0.879587	0.00233132
MVB12B	0.767987	0.64646	0.912359	0.00266844
CCNE1	1.18107	1.058	1.31846	0.00303554
ERCC6L	1.33692	1.12485	1.58898	0.000984044
TLCD1	1.22312	1.03282	1.44849	0.0195855
DEPDC1	1.25879	1.10931	1.4284	0.000359033
CYP27A1	0.835702	0.733503	0.95214	0.00699935
TSPAN7	0.885722	0.805679	0.973716	0.012035
PHLDA2	1.14534	1.01136	1.29706	0.0325228
IL7R	0.886896	0.793169	0.9917	0.0351848
CENPL	1.2383	1.00939	1.51914	0.040409
FAM49A	0.840422	0.71517	0.987609	0.0347394
COL1A1	1.10979	1.01487	1.21359	0.0223975
ARHGAP44	0.854968	0.751724	0.972392	0.0170173
FGFR2	0.876071	0.77985	0.984164	0.0258222
BLM	1.33061	1.12519	1.57352	0.000841884
PRG4	0.889966	0.794505	0.996897	0.0440461
CD83	0.862368	0.746404	0.996348	0.0444721
DTYMK	1.45648	1.18532	1.78968	0.000347003
PTPRH	1.22656	1.11674	1.34719	1.98155e-05
TIMP1	1.21045	1.02073	1.43543	0.0281039
KRT80	1.14387	1.01767	1.28571	0.0242168
HYLS1	1.32815	1.07364	1.64299	0.00893299
NDRG2	0.831379	0.723618	0.955189	0.00912732
GPRIN2	0.841277	0.748608	0.945419	0.00370118
TWNK	1.26665	1.02225	1.56948	0.0306818
BOP1	1.24367	1.04781	1.47614	0.0126285
SH3BP5	0.812038	0.69526	0.94843	0.00857978
SLC15A2	0.839936	0.744899	0.947099	0.00441158
NES	1.149	1.00622	1.31204	0.0402097
MFSD2A	0.85048	0.757672	0.954657	0.00601357
DERL3	0.86853	0.766129	0.984617	0.0276536
RUSC1	1.29371	1.03583	1.61579	0.0231862
GREM1	1.09792	1.00151	1.20361	0.0463629
ADAMTS15	1.21574	1.03837	1.4234	0.0151865
N4BP2L1	0.758829	0.630753	0.912911	0.00343337
F12	1.2537	1.08934	1.44286	0.00161344
KAT2B	0.82241	0.678402	0.996986	0.0465141
CACNB4	0.720397	0.56022	0.926371	0.010587
ALDH2	0.818777	0.704883	0.951074	0.00888688
CDC25A	1.30698	1.11674	1.52963	0.000850854
NME4	1.34692	1.10381	1.64357	0.00336293
ABLIM3	1.15977	1.01377	1.32679	0.0308308
CD302	0.769549	0.665657	0.889656	0.000400048
PCSK9	1.12749	1.03218	1.2316	0.00774716
SCGB1A1	0.956483	0.919656	0.994786	0.0263558
STEAP1	1.14132	1.03637	1.25689	0.00723613
TPPP	0.866293	0.772465	0.971518	0.0141281
NFIX	0.874222	0.775046	0.986089	0.0286702
PITX1	1.11447	1.02792	1.20831	0.00860287
MTBP	1.26744	1.05689	1.51993	0.0105592
NDNF	0.897546	0.830484	0.970024	0.00636998
CLSPN	1.2305	1.0748	1.40876	0.00265633
MTURN	0.73693	0.632084	0.859166	9.67854e-05
SULT1A1	0.80971	0.684519	0.957798	0.0137734
IGFBP3	1.13058	1.01713	1.25669	0.0229141
PIK3IP1	0.807289	0.673096	0.968236	0.0210002
ZP3	1.16954	1.00871	1.35602	0.0379957
NKD1	0.773814	0.645485	0.927657	0.00557746
GFRA1	0.759354	0.620823	0.928797	0.00739041
C15orf48	1.08642	1.00253	1.17734	0.0432086
AUNIP	1.24792	1.07178	1.45302	0.00433326
ADAM12	1.16669	1.0474	1.29957	0.00508653
EVI2B	0.86834	0.757863	0.994922	0.0420229
C7	0.905119	0.839901	0.9754	0.00898151
ITPKA	1.09959	1.01923	1.18627	0.0142075
TUBG1	1.28121	1.05785	1.55173	0.0112335
COL5A1	1.13503	1.02061	1.26228	0.019475
NGEF	1.22312	1.10064	1.35921	0.000182987
C1orf21	0.843507	0.72595	0.980101	0.0262531
ADGRD1	0.847291	0.766136	0.937042	0.00125612
EGLN3	1.14835	1.05535	1.24954	0.00132585
ELMO1	0.849551	0.722556	0.998865	0.048415
SELENBP1	0.855381	0.774432	0.944792	0.00207305
FAM184A	0.790077	0.694154	0.899256	0.000359869
COL4A3	0.834192	0.742905	0.936696	0.00217003
UBE2S	1.31954	1.148	1.51671	9.52371e-05
CA9	1.06764	1.00408	1.13523	0.0366288
SYP	0.834958	0.703467	0.991028	0.0391086
TMEM63C	0.874814	0.789788	0.968993	0.0103549
CAPN12	0.840949	0.73538	0.961674	0.0113751
MYEOV	1.10585	1.03329	1.18351	0.0036638
DSP	1.11918	1.0162	1.23261	0.0222391
SYNE1	0.829748	0.71721	0.959945	0.0120846
ZMYND10	0.887746	0.796831	0.989035	0.0307746
FA2H	1.13554	1.0266	1.25604	0.013508
BEX4	0.76724	0.66803	0.881184	0.000176558
C5orf38	0.878269	0.806714	0.95617	0.00275671
ADGRF4	1.18395	1.07614	1.30255	0.000527393
OASL	1.15656	1.02291	1.30767	0.0202553
GPR162	0.834785	0.705624	0.987588	0.0352393
PRKCZ	0.81453	0.696983	0.951902	0.0098836
ESYT3	0.758158	0.667314	0.861368	2.12167e-05
MRPL12	1.3423	1.10459	1.63116	0.00307401
SRCIN1	0.862631	0.747213	0.995876	0.0437632
SPATA18	0.852296	0.757539	0.958905	0.00786501
HLA-DRA	0.877822	0.791906	0.973061	0.0131529
LYPD3	1.20654	1.11732	1.30288	1.6661e-06
CTSH	0.818696	0.730791	0.917175	0.000556838
PPP1R32	0.811372	0.678924	0.969659	0.0215159
SMOX	1.32653	1.16015	1.51676	3.58927e-05
SLC6A8	1.1493	1.02795	1.28498	0.0145218
NR3C2	0.82157	0.714304	0.944946	0.00590064
KRT16	1.11703	1.04568	1.19325	0.00101466
PLEKHA6	1.16559	1.02252	1.32867	0.021832
S100P	1.06998	1.01786	1.12477	0.00793651
ADSSL1	1.1425	1.00289	1.30155	0.0451379
TRIM2	0.868193	0.766959	0.98279	0.0254571
GLB1L2	0.86824	0.773466	0.974625	0.0165846
NUPR1	0.842291	0.739411	0.959487	0.00981782
CTSW	0.872068	0.774777	0.981577	0.0233259
HHIPL2	1.11457	1.03526	1.19997	0.00397861
PGC	0.948581	0.913051	0.985494	0.00672512
VCAN	1.11025	1.00357	1.22827	0.0424403
PIP5KL1	0.862813	0.754893	0.986161	0.0304355
C4BPA	0.904479	0.851852	0.960358	0.00102903
GPR37	1.19321	1.07812	1.32059	0.000641543
PTPRC	0.868821	0.773853	0.975444	0.0172686
GPR35	1.13842	1.02269	1.26724	0.0177798
PKIB	1.17791	1.0691	1.29779	0.000929182
SCNN1B	0.867227	0.797571	0.942967	0.000854288
SPOCK1	1.16856	1.06916	1.27721	0.000594442
HGD	1.07208	1.00176	1.14733	0.0443591
STEAP2	1.12038	1.0001	1.25513	0.0497896
CTSV	1.21493	1.09754	1.34489	0.000173393
CCDC17	0.873174	0.767773	0.993044	0.0387987
TMEM213	0.876759	0.772718	0.994809	0.0412792
IL20RB	1.13025	1.04614	1.22112	0.00191348
CEMIP	1.11227	1.01844	1.21475	0.0179661
OLFM1	0.873276	0.783663	0.973136	0.0141706
PIFO	0.866062	0.772766	0.970621	0.0134085
MUC16	1.11545	1.00671	1.23592	0.0368119
HOXA10	1.14113	1.03749	1.25512	0.00657777
HOXB7	1.13421	1.03355	1.24467	0.00790668
LY6K	1.12769	1.04832	1.21307	0.00124937
PTHLH	1.10221	1.00467	1.20923	0.0395385
INHA	1.09211	1.02334	1.1655	0.00792496
HAL	1.11768	1.01379	1.23221	0.0254054
HOXB9	1.07262	1.0007	1.14971	0.047739
ANGPTL4	1.178	1.08529	1.27864	8.97655e-05
CDH17	1.14678	1.06695	1.23258	0.000198969
CPS1	1.0788	1.03324	1.12637	0.000570459
TM4SF4	1.07733	1.01769	1.14047	0.0103705
